# Supplementary material for: 5-(1,3-Dithiolo[4,5-d][1,3]dithiol-2-yl­idene)-1,3-dithiolo[4,5-c][1,2,5]thia­diazole: an unsymmetrical tetra­thia­fulvalene with fused 1,2,5-thia­diazole and 1,3-dithiole rings
Source: Acta Crystallogr Sect E Struct Rep Online. 2009 Apr 22;65(Pt 5):o1082. doi: 10.1107/S1600536809014184 (PMC2977761; doi:10.1107/S1600536809014184)
Supplement: Supplementary file 1 [file e-65-o1082-sup1.cif]

##############################################################################
###                                                                        ###
###        Electronic paper (Acta Crystallographica Section E)             ###
###                                                                        ###
##############################################################################
#                                                                            #
# This CIF contains the data in a paper accepted for publication in Acta     #
# Crystallographica Section E. It conforms to the requirements of Notes      #
# for Authors for Section E, and has been peer reviewed under the auspices   #
# of the IUCr Commission on Journals.                                        #
#                                                                            #
# Full details of the Crystallographic Information File format               #
# are given in the paper "The Crystallographic Information File (CIF):       #
# a New Standard Archive File for Crystallography" by S. R. Hall, F. H.      #
# Allen and I. D. Brown [Acta Cryst. (1991), A47, 655-685].                  #
#                                                                            #
# The current version of the core CIF dictionary is obtainable from          #
# ftp://ftp.iucr.org/pub/cif_core.dic. The current version number is 2.4.    #
#                                                                            #
# Software is freely available for graphical display of the structure(s) in  #
# this CIF.  For information consult the CIF home page http://www.iucr.org/  #
# cif/home.html                                                              #
#                                                                            #
# This file may be used for bona fide research purposes within the           #
# scientific community so long as proper attribution is given to the journal # 
# article from which it was obtained.                                        #
#                                                                            #
##############################################################################
                                             
data_global
_audit_creation_method     'SHELXL97'
_journal_date_recd_electronic     2009-04-13
_journal_date_accepted     2009-04-16
_journal_name_full     'Acta Crystallographica, Section E'
_journal_year     2009
_journal_volume     65
_journal_issue      5
_journal_page_first     o1082
_journal_page_last     o1082
_journal_paper_category     QO
_journal_coeditor_code     HB2951
_publ_contact_author_name     'Tomura, Masaaki'
_publ_contact_author_address
;
Institute for Molecular Science
Myodaiji, Okazaki 444-8585, Japan
;
_publ_contact_author_email     tomura@ims.ac.jp
_publ_contact_author_fax     '+81-564-54-2254'
_publ_contact_author_phone     '+81-564-55-7486'
_publ_section_title
;\
5-(1,3-Dithiolo[4,5-<i>d</i>][1,3]dithiol-2-ylidene)-1,3-dithiolo[4,5-<i>c</i>]\
[1,2,5]thiadiazole: an unsymmetrical tetrathiafulvalene with fused
1,2,5-thiadiazole and 1,3-dithiole rings
;
loop_
    _publ_author_name
    _publ_author_address
    'Tomura, Masaaki'
;
Institute for Molecular Science
Myodaiji
Okazaki 444-8585
Japan
;
    'Yamashita, Yoshiro'
;
Department of Electronic Chemistry
Interdisciplinary Graduate School of Science and Engineering
Tokyo Institute of Technology
Nagatsuta
Midori-ku
Yokohama 226-8502
Japan
;
data_I
_chemical_name_systematic
;
5-(1,3-Dithiolo[4,5-<i>d</i>][1,3]dithiol-2-ylidene)-1,3-
dithiolo[4,5-<i>c</i>][1,2,5]thiadiazole
;
_chemical_name_common
;
4,5-Methylenedithio[1,2,5]thiadiazolotetrathiafulvalene
;
_chemical_formula_moiety     'C7 H2 N2 S7'
_chemical_formula_sum     'C7 H2 N2 S7'
_chemical_formula_iupac     'C7 H2 N2 S7'
_chemical_formula_weight     338.60
_chemical_melting_point     ?
_symmetry_cell_setting     monoclinic
_symmetry_space_group_name_H-M     'C 2/c'
_symmetry_space_group_name_Hall     '-C 2yc'
loop_
    _symmetry_equiv_pos_as_xyz
    'x, y, z'
    '-x, y, -z+1/2'
    'x+1/2, y+1/2, z'
    '-x+1/2, y+1/2, -z+1/2'
    '-x, -y, -z'
    'x, -y, z-1/2'
    '-x+1/2, -y+1/2, -z'
    'x+1/2, -y+1/2, z-1/2'
_cell_length_a     27.42(3)
_cell_length_b     4.051(3)
_cell_length_c     11.047(10)
_cell_angle_alpha     90.00
_cell_angle_beta     113.020(15)
_cell_angle_gamma     90.00
_cell_volume     1129.4(18)
_cell_formula_units_Z     4
_cell_measurement_reflns_used     1272
_cell_measurement_theta_min     2.0028
_cell_measurement_theta_max     30.3296
_cell_measurement_temperature     291.0(10)
_exptl_crystal_description     'Platelet'
_exptl_crystal_colour     'Green--brown'
_exptl_crystal_size_max     0.10
_exptl_crystal_size_mid     0.05
_exptl_crystal_size_min     0.01
_exptl_crystal_density_diffrn     1.991
_exptl_crystal_density_meas     ?
_exptl_crystal_density_method     'not measured'
_exptl_crystal_F_000     680
_exptl_absorpt_coefficient_mu     1.362
_exptl_absorpt_correction_type     none
_exptl_special_details
;
;
_diffrn_ambient_temperature     291.0(10)
_diffrn_radiation_type     MoK\a
_diffrn_radiation_wavelength     0.71070
_diffrn_radiation_source     'Rotating Anode'
_diffrn_radiation_monochromator     'Confocal'
_diffrn_measurement_device_type     'Rigaku/MSC Mercury CCD'
_diffrn_measurement_method     '\f and \w'
_diffrn_detector_area_resol_mean     14.63
_diffrn_reflns_number     4788
_diffrn_reflns_av_R_equivalents     0.1758
_diffrn_reflns_av_sigmaI/netI     0.1149
_diffrn_reflns_theta_min     3.23
_diffrn_reflns_theta_max     31.00
_diffrn_reflns_theta_full     31.00
_diffrn_measured_fraction_theta_max     0.913
_diffrn_measured_fraction_theta_full     0.913
_diffrn_reflns_limit_h_min     -39
_diffrn_reflns_limit_h_max     35
_diffrn_reflns_limit_k_min     -5
_diffrn_reflns_limit_k_max     5
_diffrn_reflns_limit_l_min     -15
_diffrn_reflns_limit_l_max     15
_refine_special_details
;
Refinement of <i>F</i>^2^ against ALL reflections. The weighted <i>R</i>-factor
<i>wR</i> and goodness of fit <i>S</i> are based on <i>F</i>^2^, conventional
<i>R</i>-factors <i>R</i> are based on <i>F</i>, with <i>F</i> set to zero for
negative <i>F</i>^2^. The threshold expression of <i>F</i>^2^ >
\s(<i>F</i>^2^) is used only for calculating <i>R</i>-factors(gt) <i>etc</i>.
and is not relevant to the choice of reflections for refinement.
<i>R</i>-factors based on <i>F</i>^2^ are statistically about twice as large
as those based on <i>F</i>, and <i>R</i>- factors based on ALL data will be
even larger.
;
_reflns_number_total     1639
_reflns_number_gt     737
_reflns_threshold_expression     I>2\s(I)
_refine_ls_structure_factor_coef     Fsqd
_refine_ls_matrix_type     full
_refine_ls_R_factor_all     0.1088
_refine_ls_R_factor_gt     0.0516
_refine_ls_wR_factor_gt     0.0993
_refine_ls_wR_factor_ref     0.1305
_refine_ls_goodness_of_fit_ref     0.835
_refine_ls_restrained_S_all     0.833
_refine_ls_number_reflns     1639
_refine_ls_number_parameters     146
_refine_ls_number_restraints     37
_refine_ls_hydrogen_treatment     constr
_refine_ls_weighting_scheme     calc
_refine_ls_weighting_details
                 'calc w=1/[\s^2^(Fo^2^)+(0.0051P)^2^] where P=(Fo^2^+2Fc^2^)/3'
_atom_sites_solution_hydrogens     geom
_atom_sites_solution_primary     direct
_atom_sites_solution_secondary     difmap
_refine_ls_shift/su_max     0.135
_refine_ls_shift/su_mean     0.018
_refine_diff_density_max     0.417
_refine_diff_density_min     -0.405
_refine_ls_extinction_method     'SHELXL97 (Sheldrick, 2008)'
_refine_ls_extinction_coef     0.0064(8)
_refine_ls_extinction_expression
                                  'Fc^*^=kFc[1+0.001xFc^2^\l^3^/sin(2\q)]^-1/4^'
loop_
    _atom_type_symbol
    _atom_type_description
    _atom_type_scat_dispersion_real
    _atom_type_scat_dispersion_imag
    _atom_type_scat_source
    'C' 'C' 0.0033 0.0016
                         'International Tables Vol C Tables 4.2.6.8 and 6.1.1.4'
    'H' 'H' 0.0000 0.0000
                         'International Tables Vol C Tables 4.2.6.8 and 6.1.1.4'
    'N' 'N' 0.0061 0.0033
                         'International Tables Vol C Tables 4.2.6.8 and 6.1.1.4'
    'S' 'S' 0.1246 0.1234
                         'International Tables Vol C Tables 4.2.6.8 and 6.1.1.4'
_computing_data_collection     'CrystalClear (Rigaku/MSC, 2006)'
_computing_cell_refinement     'CrystalClear (Rigaku/MSC, 2006)'
_computing_data_reduction     'TEXSAN (Rigaku, 2004)'
_computing_structure_solution     'SHELXS97 (Sheldrick, 2008)'
_computing_structure_refinement     'SHELXL97 (Sheldrick, 2008)'
_computing_molecular_graphics     'PLATON (Spek, 2009)'
_computing_publication_material     'SHELXL97 (Sheldrick, 2008)'
loop_
    _atom_site_type_symbol
    _atom_site_label
    _atom_site_fract_x
    _atom_site_fract_y
    _atom_site_fract_z
    _atom_site_U_iso_or_equiv
    _atom_site_adp_type
    _atom_site_calc_flag
    _atom_site_refinement_flags
    _atom_site_occupancy
    _atom_site_disorder_assembly
    _atom_site_disorder_group
    S S1 0.3251(4) 0.093(4) 0.1411(15) 0.045(2) Uani d PU 0.50 A -1
    S S2 0.2922(4) 0.410(3) -0.1189(10) 0.0329(12) Uani d PU 0.50 A -1
    S S3 0.4100(3) 0.388(3) -0.0802(9) 0.0541(13) Uani d PD 0.50 A -1
    S S4 0.4378(2) 0.0369(16) 0.1767(6) 0.0487(12) Uani d PD 0.50 A -1
    C C1 0.2792(6) 0.222(4) 0.0102(19) 0.026(2) Uani d PU 0.50 A -1
    C C2 0.3615(8) 0.325(7) -0.018(2) 0.045(5) Uani d PD 0.50 A -1
    C C3 0.3735(8) 0.185(13) 0.091(4) 0.037(5) Uani d PDU 0.50 A -1
    C C4 0.4602(7) 0.284(6) 0.0755(16) 0.114(12) Uani d PD 0.50 A -1
    H H4A 0.4752 0.4862 0.1222 0.137 Uiso calc PR 0.50 A -1
    H H4B 0.4883 0.1668 0.0609 0.137 Uiso calc PR 0.50 A -1
    S S5 0.1724(4) 0.394(4) -0.1612(15) 0.0391(17) Uani d PU 0.50 A -1
    S S6 0.2003(4) 0.029(3) 0.0999(10) 0.0320(11) Uani d PU 0.50 A -1
    S S7 0.04227(19) 0.2329(14) -0.0516(6) 0.0621(12) Uani d PD 0.50 A -1
    C C5 0.2283(7) 0.206(4) -0.0082(19) 0.028(3) Uani d PU 0.50 A -1
    C C6 0.1193(8) 0.320(12) -0.102(4) 0.042(5) Uani d PD 0.50 A -1
    C C7 0.1363(6) 0.153(7) 0.031(2) 0.039(5) Uani d PD 0.50 A -1
    N N1 0.0679(7) 0.362(5) -0.1582(19) 0.052(5) Uani d PD 0.50 A -1
    N N2 0.0974(7) 0.090(9) 0.067(2) 0.054(6) Uani d PD 0.50 A -1
loop_
    _atom_site_aniso_label
    _atom_site_aniso_U_11
    _atom_site_aniso_U_22
    _atom_site_aniso_U_33
    _atom_site_aniso_U_12
    _atom_site_aniso_U_13
    _atom_site_aniso_U_23
    S1 0.054(3) 0.058(3) 0.021(4) 0.000(2) 0.013(2) 0.002(3)
    S2 0.025(3) 0.045(4) 0.021(3) -0.0144(17) 0.0004(19) -0.0080(17)
    S3 0.038(2) 0.090(3) 0.0441(17) -0.002(2) 0.0270(17) 0.005(2)
    S4 0.0308(14) 0.068(3) 0.0469(17) 0.0016(18) 0.0152(12) 0.004(2)
    C1 0.027(4) 0.023(6) 0.030(4) 0.015(4) 0.014(3) -0.006(4)
    C2 0.045(9) 0.064(12) 0.041(8) -0.021(7) 0.034(7) -0.012(7)
    C3 0.012(4) 0.061(13) 0.030(7) 0.013(5) -0.002(4) 0.005(8)
    C4 0.038(10) 0.18(3) 0.113(18) 0.006(13) 0.012(9) 0.035(17)
    S5 0.0292(19) 0.070(4) 0.017(3) 0.0054(19) 0.0081(15) 0.005(2)
    S6 0.025(3) 0.044(4) 0.020(3) -0.0109(18) 0.002(2) -0.0072(17)
    S7 0.040(2) 0.084(3) 0.0738(19) 0.008(2) 0.0353(16) 0.020(2)
    C5 0.031(5) 0.026(7) 0.027(4) 0.020(4) 0.012(4) 0.008(4)
    C6 0.047(11) 0.054(15) 0.028(11) -0.008(11) 0.020(10) -0.002(8)
    C7 0.024(7) 0.055(10) 0.027(6) 0.017(7) -0.002(5) 0.017(6)
    N1 0.034(6) 0.070(12) 0.060(9) 0.007(6) 0.029(6) 0.013(6)
    N2 0.022(5) 0.105(11) 0.042(8) 0.001(6) 0.019(4) -0.002(7)
_geom_special_details
;
All e.s.d.'s (except the e.s.d. in the dihedral angle between two l.s. planes)
are estimated using the full covariance matrix. The cell e.s.d.'s are taken
into account individually in the estimation of e.s.d.'s in distances, angles
and torsion angles; correlations between e.s.d.'s in cell parameters are only
used when they are defined by crystal symmetry. An approximate (isotropic)
treatment of cell e.s.d.'s is used for estimating e.s.d.'s involving l.s.
planes.
;
loop_
    _geom_bond_atom_site_label_1
    _geom_bond_atom_site_label_2
    _geom_bond_site_symmetry_2
    _geom_bond_distance
    _geom_bond_publ_flag
    S1 C3 . 1.67(4) ?
    S1 C1 . 1.59(2) ?
    S2 C1 . 1.77(3) ?
    S2 C2 . 1.82(2) ?
    S3 C2 . 1.739(12) ?
    S3 C4 . 1.784(13) ?
    S4 C3 . 1.749(13) ?
    S4 C4 . 1.779(13) ?
    C1 C5 . 1.331(8) ?
    C2 C3 . 1.25(4) ?
    C4 H4A . 0.9700 ?
    C4 H4B . 0.9700 ?
    S5 C5 . 1.94(2) ?
    S5 C6 . 1.84(3) ?
    S6 C7 . 1.694(18) ?
    S6 C5 . 1.80(3) ?
    S7 N2 . 1.669(15) ?
    S7 N1 . 1.674(13) ?
    C6 N1 . 1.311(14) ?
    C6 C7 . 1.52(4) ?
    C7 N2 . 1.300(14) ?
loop_
    _geom_contact_atom_site_label_1
    _geom_contact_atom_site_label_2
    _geom_contact_distance
    _geom_contact_site_symmetry_1
    _geom_contact_site_symmetry_2
    _geom_contact_publ_flag
    S3 S4 3.517(13) . 6 ?
    S5 S6 3.47(2) . 6 ?
    S7 S7 3.507(8) . 5 ?
loop_
    _geom_angle_atom_site_label_1
    _geom_angle_atom_site_label_2
    _geom_angle_atom_site_label_3
    _geom_angle_site_symmetry_1
    _geom_angle_site_symmetry_3
    _geom_angle
    _geom_angle_publ_flag
    C3 S1 C1 . . 94.3(15) ?
    C1 S2 C2 . . 85.1(9) ?
    C2 S3 C4 . . 90.2(10) ?
    C3 S4 C4 . . 89.5(16) ?
    C5 C1 S1 . . 122.1(10) ?
    C5 C1 S2 . . 115.3(7) ?
    S1 C1 S2 . . 122.5(12) ?
    C3 C2 S3 . . 120(2) ?
    C3 C2 S2 . . 119.6(16) ?
    S3 C2 S2 . . 120.2(13) ?
    C2 C3 S1 . . 118.4(13) ?
    C2 C3 S4 . . 120(3) ?
    S1 C3 S4 . . 121(2) ?
    S3 C4 S4 . . 114.4(11) ?
    S3 C4 H4A . . 108.6 ?
    S4 C4 H4A . . 108.6 ?
    S3 C4 H4B . . 108.7 ?
    S4 C4 H4B . . 108.7 ?
    H4A C4 H4B . . 107.6 ?
    C5 S5 C6 . . 95.4(12) ?
    C7 S6 C5 . . 102.7(10) ?
    N2 S7 N1 . . 99.2(9) ?
    C1 C5 S6 . . 127.7(7) ?
    C1 C5 S5 . . 122.6(8) ?
    S6 C5 S5 . . 109.7(10) ?
    N1 C6 C7 . . 112(3) ?
    N1 C6 S5 . . 132(3) ?
    C7 C6 S5 . . 115.5(11) ?
    N2 C7 C6 . . 114.0(17) ?
    N2 C7 S6 . . 129.3(15) ?
    C6 C7 S6 . . 116.1(13) ?
    C6 N1 S7 . . 107(2) ?
    C7 N2 S7 . . 107.0(13) ?
loop_
    _geom_torsion_atom_site_label_1
    _geom_torsion_atom_site_label_2
    _geom_torsion_atom_site_label_3
    _geom_torsion_atom_site_label_4
    _geom_torsion_site_symmetry_1
    _geom_torsion_site_symmetry_2
    _geom_torsion_site_symmetry_3
    _geom_torsion_site_symmetry_4
    _geom_torsion
    _geom_torsion_publ_flag
    C3 S1 C1 C5 . . . . 179(2) ?
    C3 S1 C1 S2 . . . . -3(3) ?
    C2 S2 C1 C5 . . . . -179.7(11) ?
    C2 S2 C1 S1 . . . . 2.3(17) ?
    C4 S3 C2 C3 . . . . -12(4) ?
    C4 S3 C2 S2 . . . . 175.9(19) ?
    C1 S2 C2 C3 . . . . 0(4) ?
    C1 S2 C2 S3 . . . . 171.8(19) ?
    S3 C2 C3 S1 . . . . -174(3) ?
    S2 C2 C3 S1 . . . . -2(6) ?
    S3 C2 C3 S4 . . . . -3(6) ?
    S2 C2 C3 S4 . . . . 169(2) ?
    C1 S1 C3 C2 . . . . 3(5) ?
    C1 S1 C3 S4 . . . . -168(3) ?
    C4 S4 C3 C2 . . . . 16(5) ?
    C4 S4 C3 S1 . . . . -173(4) ?
    C2 S3 C4 S4 . . . . 22.8(18) ?
    C3 S4 C4 S3 . . . . -24(2) ?
    S1 C1 C5 S6 . . . . -2.8(14) ?
    S2 C1 C5 S6 . . . . 179.2(14) ?
    S1 C1 C5 S5 . . . . 175.1(18) ?
    S2 C1 C5 S5 . . . . -3.0(11) ?
    C7 S6 C5 C1 . . . . 170.1(13) ?
    C7 S6 C5 S5 . . . . -7.9(15) ?
    C6 S5 C5 C1 . . . . -172.9(18) ?
    C6 S5 C5 S6 . . . . 5(2) ?
    C5 S5 C6 N1 . . . . -174(4) ?
    C5 S5 C6 C7 . . . . 0(3) ?
    N1 C6 C7 N2 . . . . -2(5) ?
    S5 C6 C7 N2 . . . . -177(3) ?
    N1 C6 C7 S6 . . . . 170(3) ?
    S5 C6 C7 S6 . . . . -5(4) ?
    C5 S6 C7 N2 . . . . 179(3) ?
    C5 S6 C7 C6 . . . . 8(3) ?
    C7 C6 N1 S7 . . . . 4(4) ?
    S5 C6 N1 S7 . . . . 178(4) ?
    N2 S7 N1 C6 . . . . -4(3) ?
    C6 C7 N2 S7 . . . . -1(4) ?
    S6 C7 N2 S7 . . . . -172(2) ?
    N1 S7 N2 C7 . . . . 3(3) ?
