# Supplementary material for: 5-(1,3-Dithiolo[4,5-d][1,3]dithiol-2-yl­idene)-1,3-dithiolo[4,5-c][1,2,5]thia­diazole: an unsymmetrical tetra­thia­fulvalene with fused 1,2,5-thia­diazole and 1,3-dithiole rings
Source: Acta Crystallogr Sect E Struct Rep Online. 2009 Apr 22;65(Pt 5):o1082. doi: 10.1107/S1600536809014184 (PMC2977761; doi:10.1107/S1600536809014184)
Supplement: Supplementary file 2 [file e-65-o1082-Isup2.hkl]

# 
# h,k,l, Fc-squared, Fo-squared, sigma(Fo-squared) and status flag 
# 
data_I
_shelx_title 'MDTTDA-TTF' 
_shelx_refln_list_code          4 
_shelx_F_calc_maximum      269.84 
_exptl_crystal_F_000       680.00 
_reflns_d_resolution_high  0.6900 
 
loop_ 
 _symmetry_equiv_pos_as_xyz 
 'x, y, z' 
 '-x, y, -z+1/2' 
 'x+1/2, y+1/2, z' 
 '-x+1/2, y+1/2, -z+1/2' 
 '-x, -y, -z' 
 'x, -y, z-1/2' 
 '-x+1/2, -y+1/2, -z' 
 'x+1/2, -y+1/2, z-1/2' 
 
_cell_length_a    27.4237 
_cell_length_b     4.0511 
_cell_length_c    11.0475 
_cell_angle_alpha  90.000 
_cell_angle_beta  113.020 
_cell_angle_gamma  90.000 
 
_shelx_F_squared_multiplier     1.000 
 
loop_ 
 _refln_index_h 
 _refln_index_k 
 _refln_index_l 
 _refln_F_squared_calc 
 _refln_F_squared_meas 
 _refln_F_squared_sigma 
 _refln_observed_status 
   4   0   0     3066.18     3540.44    192.60 o 
   6   0   0      142.47      214.76     15.05 o 
   8   0   0    27692.36    27414.97    257.70 o 
  10   0   0      667.80      659.26     51.00 o 
  12   0   0     2587.07     2593.17    308.41 o 
  14   0   0        4.54        0.28     22.68 o 
  16   0   0       16.44       17.32      9.31 o 
  18   0   0      192.80      198.59     36.86 o 
  20   0   0        1.90       35.18     23.50 o 
  22   0   0      159.80      185.05     48.05 o 
  24   0   0     1837.21     1924.27    104.04 o 
  26   0   0     1993.36     2157.80    127.62 o 
  28   0   0        0.13       10.13     33.71 o 
  30   0   0     1053.82     1234.46    178.87 o 
  32   0   0      153.03      164.01     64.98 o 
  34   0   0      396.00      301.35     72.03 o 
  36   0   0      149.58      139.94     79.51 o 
   1   1   0      134.04      167.68     25.38 o 
   3   1   0      441.13      501.36     26.70 o 
   5   1   0      327.04      386.06     29.67 o 
   7   1   0     3261.18     2980.85    229.70 o 
   9   1   0    19574.81    18458.23   2270.10 o 
  11   1   0       44.18       27.39     12.08 o 
  13   1   0     1064.49     1008.32    108.20 o 
  15   1   0      728.13      767.16     84.25 o 
  17   1   0    16155.21    16362.63   1690.67 o 
  19   1   0      712.61      542.06    125.10 o 
  21   1   0     1478.06     1130.95    240.66 o 
  23   1   0        9.31        6.40     18.48 o 
  25   1   0     1387.21     1506.85    153.67 o 
  27   1   0      299.81      322.44     71.04 o 
  29   1   0        5.16       -2.20     33.63 o 
  31   1   0       17.32       73.65     54.16 o 
  33   1   0       19.72        9.93     49.31 o 
   0   2   0      681.86      582.30     60.16 o 
   2   2   0     1225.64     1315.15     97.91 o 
   4   2   0       14.06       28.92     16.31 o 
   6   2   0       61.98       48.98     20.23 o 
   8   2   0     4223.78     4311.66    601.57 o 
  10   2   0     2432.42     2478.45    360.24 o 
  12   2   0      407.29      528.93     80.08 o 
  14   2   0      527.08      535.13     93.40 o 
  16   2   0      369.87      427.64     39.78 o 
  18   2   0        5.39        5.81     12.58 o 
  20   2   0      268.87      222.11     51.65 o 
  22   2   0     1328.21     1407.21    298.14 o 
  24   2   0       21.04       -0.79     25.90 o 
  26   2   0      648.51      922.30    146.46 o 
  28   2   0        2.11       13.06     34.39 o 
  30   2   0      146.41      107.05     65.91 o 
  32   2   0        5.97       71.11     63.67 o 
   1   3   0       71.06       88.03     37.95 o 
   3   3   0      587.67      604.00    103.66 o 
   5   3   0      524.41      555.22    101.16 o 
   7   3   0        0.16       12.33     20.00 o 
   9   3   0      104.34      109.22     31.49 o 
  11   3   0      148.57      162.47     38.52 o 
  13   3   0      174.66      162.11     51.81 o 
  15   3   0        6.04       19.61     36.47 o 
  17   3   0       10.71        5.08     15.46 o 
  19   3   0       18.65       -0.68     24.60 o 
  21   3   0      191.22      165.78     47.91 o 
  23   3   0        0.76       18.84     41.27 o 
  25   3   0      132.40       64.64     56.46 o 
  27   3   0       28.97        0.62     42.71 o 
   0   4   0       48.14       96.54     38.96 o 
   2   4   0       37.07       21.86     15.12 o 
   4   4   0      317.77      380.86     64.07 o 
   6   4   0      152.11      182.50     49.55 o 
   8   4   0        6.35       17.60     24.57 o 
  10   4   0       40.33       34.84     27.19 o 
  12   4   0      318.03      412.34     71.63 o 
  14   4   0       49.21       48.83     30.04 o 
  16   4   0        0.77       30.55     41.83 o 
  18   4   0        4.81       67.08     54.89 o 
  20   4   0       40.60       39.66     41.64 o 
  22   4   0        8.03        8.83     40.28 o 
  24   4   0       23.98       53.03     58.56 o 
   1   5   0        0.30        8.52     35.35 o 
   3   5   0       19.78       33.65     36.22 o 
   5   5   0       40.57       65.50     39.24 o 
   7   5   0       21.36       -1.95     33.65 o 
   9   5   0       78.33      107.04     47.34 o 
  11   5   0       14.46       16.22     29.17 o 
  13   5   0        0.21        9.90     39.38 o 
  15   5   0       41.16       66.58     49.23 o 
  17   5   0       24.07       45.73     43.02 o 
 -35   1   1       31.23       -8.91     41.55 o 
 -33   1   1        0.03       -6.09     42.48 o 
 -31   1   1      155.42      137.77     64.98 o 
 -29   1   1       26.78       47.28     42.51 o 
 -27   1   1       71.40      113.78     51.88 o 
 -25   1   1      364.41      291.83     70.96 o 
 -23   1   1      200.78      174.96     34.17 o 
 -21   1   1     2563.57     2646.05    326.70 o 
 -19   1   1      669.17      685.80     51.53 o 
 -17   1   1      613.86      658.72     46.67 o 
 -15   1   1      700.75      640.83     35.33 o 
 -13   1   1      773.20      875.63     68.59 o 
 -11   1   1      246.92      229.31     23.07 o 
  -9   1   1     3101.05     2547.43    319.72 o 
  -7   1   1     2406.37     2240.90    239.83 o 
  -5   1   1     2191.57     1950.07    182.32 o 
  -3   1   1     3532.08     3019.22    300.62 o 
  -1   1   1    49437.88    57032.20   6401.18 o 
   1   1   1    13329.61    13937.64   1358.66 o 
   3   1   1     5656.01     5739.91    465.35 o 
   5   1   1      411.74      383.06     27.27 o 
   7   1   1      113.20       86.84     17.24 o 
   9   1   1     3981.87     4269.60    424.35 o 
  11   1   1      798.91      697.42     83.64 o 
  13   1   1      110.04      124.89     26.19 o 
  15   1   1      154.19      122.78     27.80 o 
  17   1   1     4483.32     3531.55    698.48 o 
  19   1   1        9.02       10.92     24.40 o 
  21   1   1      112.93       46.33     23.11 o 
  23   1   1      166.18      196.30     50.11 o 
  25   1   1      677.81      683.75     98.36 o 
  27   1   1       15.95       24.94     31.62 o 
  29   1   1       52.06       47.45     50.33 o 
  31   1   1       84.95       75.81     48.78 o 
  33   1   1        5.51        5.28     47.96 o 
  35   1   1       29.35       -7.33     44.09 o 
 -32   2   1       45.68       56.39     48.55 o 
 -30   2   1      124.96       63.31     57.30 o 
 -28   2   1       29.17       29.65     40.85 o 
 -26   2   1     1492.40     1207.49    373.03 o 
 -24   2   1      211.75      166.26     45.18 o 
 -22   2   1      326.77      355.89     59.39 o 
 -20   2   1      125.92       95.90     27.34 o 
 -18   2   1     4027.98     4011.46    682.63 o 
 -16   2   1     1214.42     1353.31    184.01 o 
 -14   2   1        9.08       16.87     14.87 o 
 -12   2   1      120.06      146.98     26.86 o 
 -10   2   1      153.16      179.99     27.94 o 
  -8   2   1       21.76       18.00     12.50 o 
  -6   2   1       31.02       16.93     13.03 o 
  -4   2   1     1491.06     1584.60    202.28 o 
  -2   2   1     2299.57     2328.30    251.65 o 
   0   2   1    12864.84    12543.56   1573.18 o 
   2   2   1      179.08      162.32     49.03 o 
   4   2   1      245.88      229.71     49.97 o 
   6   2   1      723.79      740.35    138.76 o 
   8   2   1     9809.91     9373.37   1737.55 o 
  10   2   1     2420.06     2090.18    339.01 o 
  12   2   1      507.63      460.17     64.90 o 
  14   2   1       33.95       13.17     14.25 o 
  16   2   1     2629.90     2007.69    465.23 o 
  18   2   1     1220.32     1051.80    297.21 o 
  20   2   1      766.30      749.79    139.37 o 
  22   2   1       42.25       24.20     28.18 o 
  24   2   1       93.30       25.73     66.50 o 
  26   2   1      128.58       96.01     48.02 o 
  28   2   1        9.07       20.82     45.25 o 
  30   2   1      102.76      -15.80     45.70 o 
 -29   3   1       23.58       52.36     66.38 o 
 -27   3   1       91.79      108.31     71.04 o 
 -25   3   1        4.79       22.74     39.44 o 
 -23   3   1       11.96       23.16     35.63 o 
 -21   3   1        8.05       29.37     37.49 o 
 -19   3   1      193.91      135.73     56.55 o 
 -17   3   1     2322.33     3095.86    564.74 o 
 -15   3   1       44.60       45.39     20.14 o 
 -13   3   1      580.29      733.28    129.06 o 
 -11   3   1      282.35      241.43     54.02 o 
  -9   3   1     7398.83     9581.70   1489.80 o 
  -7   3   1      837.47      805.25    181.65 o 
  -5   3   1      412.13      394.32     86.28 o 
  -3   3   1       74.81       69.18     26.52 o 
  -1   3   1     1576.38     1505.37    265.05 o 
   1   3   1      786.05      872.69    148.78 o 
   3   3   1       17.58        7.93     18.11 o 
   5   3   1      329.12      384.76     77.09 o 
   7   3   1        6.71       14.39     18.28 o 
   9   3   1       25.54        9.90     15.49 o 
  11   3   1       94.97      122.08     33.72 o 
  13   3   1        6.31       26.74     25.67 o 
  15   3   1      404.28      369.49    100.92 o 
  17   3   1      575.79      696.72    138.98 o 
  19   3   1       58.86       24.52     38.14 o 
  21   3   1      399.26      604.52    110.31 o 
  23   3   1      104.64      105.15     59.50 o 
  25   3   1      722.11      803.53    132.41 o 
  27   3   1      220.85       61.54     66.25 o 
 -26   4   1      195.80      103.47     46.58 o 
 -24   4   1       54.18       68.38     65.59 o 
 -22   4   1       11.83       70.78     50.52 o 
 -20   4   1       10.91       -2.60     39.72 o 
 -18   4   1      138.34      140.25     59.59 o 
 -16   4   1      120.10       73.07     36.85 o 
 -14   4   1       86.17       40.77     39.53 o 
 -12   4   1       70.69       70.59     45.59 o 
 -10   4   1        5.00        5.98     14.44 o 
  -8   4   1        3.66        4.34     15.23 o 
  -6   4   1        0.18        7.48     15.99 o 
  -4   4   1      149.84      176.94     39.50 o 
  -2   4   1      117.29      161.56     41.79 o 
   0   4   1      543.56      649.92     76.91 o 
   2   4   1       54.07       57.21     26.55 o 
   4   4   1        3.33       34.64     26.71 o 
   6   4   1       88.18       98.60     36.85 o 
   8   4   1     1377.72     1679.68    254.06 o 
  10   4   1      183.04      187.87     57.22 o 
  12   4   1       25.76       12.55     26.77 o 
  14   4   1       48.44       40.17     31.99 o 
  16   4   1      128.11      141.04     87.63 o 
  18   4   1       35.27       32.95     41.02 o 
  20   4   1       65.60       75.27     45.65 o 
  22   4   1       15.59        9.73     38.96 o 
  24   4   1       10.79       49.20     48.77 o 
 -17   5   1        0.58       48.24     41.64 o 
 -15   5   1        2.25       11.03     42.62 o 
 -13   5   1        2.47       40.45     40.23 o 
 -11   5   1       12.60       20.93     31.28 o 
  -9   5   1       99.48       96.88     45.51 o 
  -7   5   1       39.57       29.90     35.38 o 
  -5   5   1        4.48       40.17     41.24 o 
  -3   5   1        2.17        4.01     32.61 o 
  -1   5   1       62.93       81.16     46.46 o 
   1   5   1       33.45       74.42     47.65 o 
   3   5   1      103.59       55.95     37.92 o 
   5   5   1      116.31      103.97     46.47 o 
   7   5   1        9.55       10.44     34.67 o 
   9   5   1        0.38       -1.89     34.70 o 
  11   5   1       19.85       38.53     39.55 o 
  13   5   1       23.65        2.45     39.13 o 
 -38   0   2       32.61       43.61     43.92 o 
 -36   0   2       40.13       34.11     42.23 o 
 -34   0   2      385.22      443.94     87.83 o 
 -32   0   2      185.01      292.46     81.91 o 
 -30   0   2      106.46      168.01     55.38 o 
 -28   0   2      402.06      392.19     67.35 o 
 -26   0   2     3060.95     3144.19    116.82 o 
 -24   0   2       19.12       46.57     18.25 o 
 -22   0   2     7622.52     6663.14   1008.46 o 
 -20   0   2       53.38       73.44     27.11 o 
 -18   0   2    22754.00    22687.34   2778.54 o 
 -16   0   2     5431.04     5466.64    456.15 o 
 -14   0   2       95.51      172.77     76.22 o 
 -12   0   2      798.16      805.18     64.68 o 
 -10   0   2     8053.06     8108.38    576.85 o 
  -8   0   2    18377.46    19250.00    953.49 o 
  -6   0   2     3378.57     3203.62     97.13 o 
  -4   0   2     4093.95     4284.06    160.26 o 
  -2   0   2     5252.95     5649.55    397.70 o 
   0   0   2    18693.99    17586.74    716.98 o 
   2   0   2     3463.92     2826.67    277.08 o 
   4   0   2     3291.70     2430.38    244.85 o 
   6   0   2      883.45      692.23     79.52 o 
   8   0   2    44303.44    37273.61   7030.53 o 
  10   0   2     1804.02     1693.91     70.11 o 
  12   0   2     8884.26     8725.50   1044.26 o 
  14   0   2       12.89       11.79     13.91 o 
  16   0   2    23152.30    23779.50    513.85 o 
  18   0   2     3462.74     3502.82    198.93 o 
  20   0   2     1120.09     1000.75     79.58 o 
  22   0   2        0.09       -3.44     30.83 o 
  24   0   2     1351.93     1423.47    168.13 o 
  26   0   2      313.15      204.67     60.31 o 
  28   0   2        0.01        4.32     41.33 o 
  30   0   2        1.57       -0.73     41.66 o 
  32   0   2       12.77      -11.74     42.79 o 
 -35   1   2      798.51      893.47    114.51 o 
 -33   1   2      168.73      114.78     54.46 o 
 -31   1   2      332.40      328.29     77.16 o 
 -29   1   2      157.02      125.08     73.47 o 
 -27   1   2     1829.76     1854.15    206.07 o 
 -25   1   2      627.20      665.03     51.59 o 
 -23   1   2      138.98      121.87     31.12 o 
 -21   1   2      556.94      570.44     43.01 o 
 -19   1   2      194.44      174.43     26.44 o 
 -17   1   2       66.15       34.31     21.92 o 
 -15   1   2       39.65       21.86     14.81 o 
 -13   1   2        1.07        4.77     10.38 o 
 -11   1   2      590.66      550.43     62.64 o 
  -9   1   2    22039.23    18432.79   3364.72 o 
  -7   1   2      423.03      381.33     40.10 o 
  -5   1   2      262.09      292.70     23.44 o 
  -3   1   2      164.40      145.74     25.33 o 
  -1   1   2    72811.73    82507.86  11036.31 o 
   1   1   2    12399.59    11610.15   1096.95 o 
   3   1   2     3035.45     3019.46    289.04 o 
   5   1   2        4.36       23.16     13.34 o 
   7   1   2     8271.66     7796.91    932.35 o 
   9   1   2     6330.40     6475.67    735.51 o 
  11   1   2       15.65        4.94      6.07 o 
  13   1   2      229.33      169.86     41.91 o 
  15   1   2       50.04       37.07     21.89 o 
  17   1   2       40.41       15.06     33.74 o 
  19   1   2       18.52        4.43     18.14 o 
  21   1   2      299.50      204.14     94.49 o 
  23   1   2      290.53      243.53     56.56 o 
  25   1   2     1568.22     1565.67    167.21 o 
  27   1   2       86.48      112.00     49.00 o 
  29   1   2      764.84      766.50    131.12 o 
  31   1   2       66.91       79.75     53.71 o 
  33   1   2      225.25       98.68     50.28 o 
 -34   2   2       22.64       10.89     44.54 o 
 -32   2   2        4.69       -7.17     44.74 o 
 -30   2   2       42.20       78.59     46.74 o 
 -28   2   2        3.58       -2.45     35.99 o 
 -26   2   2      573.29      585.93     86.77 o 
 -24   2   2      148.94      160.21     43.93 o 
 -22   2   2      598.13      644.05     69.13 o 
 -20   2   2        5.91        6.57     22.65 o 
 -18   2   2     3987.01     4225.41    587.72 o 
 -16   2   2      425.89      442.33     54.89 o 
 -14   2   2      557.07      671.03     91.32 o 
 -12   2   2     1898.32     1963.12    281.79 o 
 -10   2   2     7977.76     7539.87   1225.37 o 
  -8   2   2      620.03      686.37     87.18 o 
  -6   2   2     1464.76     1420.50    190.02 o 
  -4   2   2     1076.87     1022.02    122.72 o 
  -2   2   2       15.02       13.48     12.69 o 
   0   2   2     2993.43     2801.62    372.93 o 
   2   2   2      956.97      878.92    160.49 o 
   4   2   2       54.14       24.29     17.27 o 
   6   2   2      321.52      319.68     63.95 o 
   8   2   2     1341.93     1107.22    235.09 o 
  10   2   2       65.50       78.43     23.19 o 
  12   2   2        5.74       12.98     16.53 o 
  14   2   2      470.68      412.24     60.62 o 
  16   2   2      578.15      497.42    166.73 o 
  18   2   2      464.34      581.78    175.01 o 
  20   2   2      192.95      120.55     60.08 o 
  22   2   2       50.01       21.78     40.82 o 
  24   2   2      251.82      274.77     70.77 o 
  26   2   2      495.08      652.66    115.80 o 
  28   2   2       23.51       -1.72     39.52 o 
  30   2   2       10.98       17.63     38.84 o 
 -29   3   2       20.86       10.52     45.28 o 
 -27   3   2       12.67       97.58     66.38 o 
 -25   3   2       15.70       31.62     34.98 o 
 -23   3   2      134.35      169.01    146.38 o 
 -21   3   2      119.63      219.84     58.04 o 
 -19   3   2        2.78        3.70     19.38 o 
 -17   3   2       37.36       28.83     28.35 o 
 -15   3   2      121.28      136.90     36.71 o 
 -13   3   2      575.04      589.23    119.94 o 
 -11   3   2       89.96      112.66     28.52 o 
  -9   3   2       55.42       54.03     24.32 o 
  -7   3   2       17.22       19.92     13.96 o 
  -5   3   2      598.73      683.76    132.10 o 
  -3   3   2       34.83       14.59     21.44 o 
  -1   3   2       29.90       37.21     21.69 o 
   1   3   2        9.96        8.07     19.15 o 
   3   3   2      348.72      395.16     76.76 o 
   5   3   2      417.93      475.14     96.78 o 
   7   3   2      532.60      589.97    101.04 o 
   9   3   2       83.46       91.95     32.98 o 
  11   3   2       39.63       33.12     27.65 o 
  13   3   2      150.43      144.38     36.99 o 
  15   3   2       37.45       21.89     26.86 o 
  17   3   2       31.01       29.87     34.22 o 
  19   3   2      171.87      156.32     58.07 o 
  21   3   2      331.46      324.48    106.31 o 
  23   3   2       33.63       43.19     40.28 o 
  25   3   2       69.81      -11.20     41.08 o 
 -26   4   2        2.56       19.27     45.73 o 
 -24   4   2       13.10       48.07     45.61 o 
 -22   4   2        9.91      101.83     58.65 o 
 -20   4   2        0.01       47.53     46.06 o 
 -18   4   2      231.47      352.59    167.19 o 
 -16   4   2       95.06      100.13     47.00 o 
 -14   4   2        7.86       13.91     20.25 o 
 -12   4   2        7.97       20.51     23.72 o 
 -10   4   2      129.22      142.31     84.14 o 
  -8   4   2       13.99       13.71     28.04 o 
  -6   4   2       22.80       34.42     27.81 o 
  -4   4   2      112.84      128.77     39.89 o 
  -2   4   2       11.25       22.96     19.01 o 
   0   4   2       60.32       49.20     28.01 o 
   2   4   2      102.57       88.90     40.04 o 
   4   4   2      737.84      995.90    205.39 o 
   6   4   2        9.93       25.08     31.62 o 
   8   4   2      136.52      151.23     46.41 o 
  10   4   2       47.55       39.35     30.24 o 
  12   4   2       65.64       43.30     35.26 o 
  14   4   2       57.05       48.75     34.67 o 
  16   4   2        7.72       -0.28     34.92 o 
  18   4   2        2.42       34.41     40.28 o 
  20   4   2       17.93       31.82     40.37 o 
  22   4   2       21.31      -20.99     37.94 o 
 -17   5   2        7.66       28.72     46.21 o 
 -15   5   2        2.44       24.96     50.47 o 
 -13   5   2       35.78       17.35     26.83 o 
 -11   5   2        6.01        3.07     23.72 o 
  -9   5   2       33.42       31.60     42.00 o 
  -7   5   2       61.89       46.63     41.33 o 
  -5   5   2        6.47       18.62     30.95 o 
  -3   5   2       24.82       44.91     39.32 o 
  -1   5   2       63.88       72.79     36.79 o 
   1   5   2       45.43       53.21     34.90 o 
   3   5   2        0.01        1.41     36.39 o 
   5   5   2        3.71       33.34     35.66 o 
   7   5   2       39.02       23.41     36.70 o 
   9   5   2       20.87       12.61     34.42 o 
  11   5   2       20.54       21.86     36.08 o 
  13   5   2       36.50       53.29     40.06 o 
  15   5   2        2.72       14.95     40.08 o 
 -37   1   3       27.13       61.55     44.60 o 
 -35   1   3      557.56      579.94    113.71 o 
 -33   1   3       20.45        9.28     39.89 o 
 -31   1   3       13.57       22.29     35.01 o 
 -29   1   3       53.44       49.40     67.59 o 
 -27   1   3     1976.46     2225.51    216.26 o 
 -25   1   3       15.60       13.71     20.54 o 
 -23   1   3     1472.18     1588.28     64.07 o 
 -21   1   3      856.61      717.56    125.30 o 
 -19   1   3     2011.51     1781.05    263.54 o 
 -17   1   3      672.40      613.46     70.89 o 
 -15   1   3       11.00        1.02     11.06 o 
 -13   1   3     5287.03     5131.39    513.27 o 
 -11   1   3      849.56      914.47     95.82 o 
  -9   1   3      553.26      630.20     99.50 o 
  -7   1   3       83.49       73.03     21.87 o 
  -5   1   3     3289.96     3210.00    257.06 o 
  -3   1   3      993.65      972.12     92.96 o 
  -1   1   3       11.66       41.78     14.98 o 
   1   1   3     1453.58     1317.43    117.11 o 
   3   1   3      861.83      843.27    106.46 o 
   5   1   3      472.10      391.54     53.65 o 
   7   1   3     4452.72     4565.59    562.16 o 
   9   1   3     5745.06     5321.35    717.68 o 
  11   1   3     3066.46     2687.93    422.67 o 
  13   1   3        0.70        3.98      5.98 o 
  15   1   3     1218.19      997.38    198.02 o 
  17   1   3     1695.04     1375.01    274.70 o 
  19   1   3      243.56      165.07     93.50 o 
  21   1   3       13.66       29.96     36.02 o 
  23   1   3       13.67       13.60     33.94 o 
  25   1   3      294.20      231.44     69.17 o 
  27   1   3        1.37       75.60     53.91 o 
  29   1   3       85.12       89.54     47.48 o 
 -34   2   3      171.00       90.09     49.80 o 
 -32   2   3       29.82      -12.69     41.52 o 
 -30   2   3        0.17       -2.31     39.41 o 
 -28   2   3        5.44       -0.54     32.19 o 
 -26   2   3       29.14       23.50     30.69 o 
 -24   2   3       27.50       36.84     25.61 o 
 -22   2   3      313.71      396.11     46.97 o 
 -20   2   3       58.07       11.48     22.48 o 
 -18   2   3     3378.52     3404.73    386.77 o 
 -16   2   3      670.32      787.36    102.97 o 
 -14   2   3       41.06       23.61     10.02 o 
 -12   2   3       61.11       42.63     13.26 o 
 -10   2   3    10804.18    10360.90   1529.71 o 
  -8   2   3     3174.32     3304.81    467.31 o 
  -6   2   3        3.73       13.31     10.32 o 
  -4   2   3      477.97      566.57     81.33 o 
  -2   2   3     8480.98     8032.73    994.76 o 
   0   2   3     6872.52     6447.11    819.27 o 
   2   2   3      843.55      989.10    147.51 o 
   4   2   3     1456.83     1512.49    279.88 o 
   6   2   3       98.52       91.25     31.38 o 
   8   2   3      503.10      525.36    105.62 o 
  10   2   3        1.17       -2.82     17.21 o 
  12   2   3       52.64       35.41     20.48 o 
  14   2   3      436.62      528.20     88.79 o 
  16   2   3     1185.26     1163.46    350.18 o 
  18   2   3      333.33      269.41    128.25 o 
  20   2   3       54.51       15.52     31.94 o 
  22   2   3      166.58      113.85     41.05 o 
  24   2   3     1001.13     1121.46    158.54 o 
  26   2   3      513.41      519.08    100.67 o 
  28   2   3      235.47      193.52     82.17 o 
  30   2   3       73.08        9.06     41.72 o 
 -31   3   3       84.68       -8.13     49.12 o 
 -29   3   3        2.42       17.66     45.02 o 
 -27   3   3      523.23      590.66    118.34 o 
 -25   3   3      563.02      765.67    126.17 o 
 -23   3   3        0.06       28.46     34.72 o 
 -21   3   3       12.08        9.53     19.97 o 
 -19   3   3     1140.85     1304.19    407.59 o 
 -17   3   3     1622.81     2278.86    453.66 o 
 -15   3   3        0.00        4.51     18.31 o 
 -13   3   3      345.55      313.27     57.27 o 
 -11   3   3      203.46      236.40     57.26 o 
  -9   3   3        0.61        1.02     10.52 o 
  -7   3   3       33.06       33.32     18.79 o 
  -5   3   3      155.43      157.26     33.35 o 
  -3   3   3      211.40      244.71     48.29 o 
  -1   3   3     5934.36     6719.82   1136.51 o 
   1   3   3      641.45      681.39    118.80 o 
   3   3   3        1.78        9.93     18.73 o 
   5   3   3        4.61        4.32     20.11 o 
   7   3   3     4249.99     5107.46    865.36 o 
   9   3   3     1210.14     1285.33    204.10 o 
  11   3   3        0.01        4.12     19.49 o 
  13   3   3      145.57      168.19     47.63 o 
  15   3   3      359.25      359.34    141.83 o 
  17   3   3      153.86      144.69     45.43 o 
  19   3   3        8.26       29.79     31.06 o 
  21   3   3       43.36       13.26     24.26 o 
  23   3   3        9.77       41.61     47.19 o 
  25   3   3        3.07       70.35     47.64 o 
 -28   4   3        2.99      -45.64     45.64 o 
 -26   4   3        5.30       18.31     38.96 o 
 -24   4   3        1.03        1.58     39.94 o 
 -22   4   3       10.23        3.81     53.94 o 
 -20   4   3       33.70       41.67     38.28 o 
 -18   4   3      212.05      169.00    101.19 o 
 -16   4   3       30.74       30.16     30.24 o 
 -14   4   3       23.21       37.04     32.27 o 
 -12   4   3       42.42       18.99     28.89 o 
 -10   4   3      977.57     1211.47    448.08 o 
  -8   4   3      674.17      647.89    342.61 o 
  -6   4   3       10.47       19.97     20.25 o 
  -4   4   3       24.07       45.87     23.30 o 
  -2   4   3      219.77      255.95     60.59 o 
   0   4   3      258.08      314.95     59.12 o 
   2   4   3       75.60      113.61     42.32 o 
   4   4   3      198.56      194.53     90.78 o 
   6   4   3       19.53       -8.12     22.06 o 
   8   4   3       42.29       27.56     26.04 o 
  10   4   3       11.39        3.33     19.46 o 
  12   4   3        5.44       24.99     23.81 o 
  14   4   3       14.19       19.41     21.86 o 
  16   4   3      274.77      229.62    137.85 o 
  18   4   3       32.89       87.17     57.89 o 
  20   4   3       69.59       45.96     42.35 o 
 -17   5   3        1.32       99.21     62.12 o 
 -15   5   3       30.92       36.98     34.70 o 
 -13   5   3       39.60       64.88     38.87 o 
 -11   5   3        0.22       21.81     39.01 o 
  -9   5   3        2.99      -10.41     37.24 o 
  -7   5   3        9.38        7.00     21.52 o 
  -5   5   3       11.13       26.54     30.30 o 
  -3   5   3        9.20       31.82     29.08 o 
  -1   5   3        6.66       23.61     24.71 o 
   1   5   3        1.55        5.19     42.26 o 
   3   5   3       30.72       32.22     31.43 o 
   5   5   3       37.15       20.42     23.89 o 
   7   5   3       44.70       61.47     43.25 o 
   9   5   3       31.09       38.39     37.38 o 
  11   5   3        0.02       59.18     39.24 o 
 -34   0   4     1300.45     1535.19    118.75 o 
 -32   0   4        0.72       26.71     34.08 o 
 -30   0   4     1062.23     1076.06    123.00 o 
 -28   0   4     3558.56     3590.51    369.71 o 
 -26   0   4      919.20     1019.03    127.80 o 
 -24   0   4      157.67      167.81     62.05 o 
 -22   0   4     4178.16     4063.25    730.02 o 
 -20   0   4      736.35      805.69    194.37 o 
 -18   0   4      474.84      461.84     83.17 o 
 -16   0   4      192.98      145.52     25.77 o 
 -14   0   4     2741.59     2971.42    206.61 o 
 -12   0   4       18.20       27.82     14.27 o 
 -10   0   4    48252.36    56512.93   2682.43 o 
  -8   0   4     2568.79     2783.57    224.90 o 
  -6   0   4     1181.23     1169.58    129.21 o 
  -4   0   4        2.24       35.60     15.32 o 
  -2   0   4    31116.63    30719.67   3979.14 o 
   0   0   4    22378.78    22278.45   2058.24 o 
   2   0   4     2879.89     2957.29    350.10 o 
   4   0   4     2345.44     2091.69    550.60 o 
   6   0   4     2726.10     2014.94    370.52 o 
   8   0   4    16865.53    13636.07   2448.19 o 
  10   0   4      507.56      475.75    170.99 o 
  12   0   4       56.61       45.87     19.07 o 
  14   0   4       23.99        9.48     14.44 o 
  16   0   4      896.90      850.17     81.98 o 
  18   0   4      142.74      257.81     57.62 o 
  20   0   4      524.35      530.60     67.48 o 
  22   0   4      417.84      403.49     83.33 o 
  24   0   4     2006.20     1898.07    266.56 o 
  26   0   4      548.95      554.29    105.13 o 
  28   0   4     1126.04     1458.15    929.26 o 
 -37   1   4       11.26       22.74     46.66 o 
 -35   1   4       13.55       -6.26     37.72 o 
 -33   1   4        7.49       43.67     34.92 o 
 -31   1   4        1.54      -28.83     31.65 o 
 -29   1   4       21.10        5.78     27.39 o 
 -27   1   4     1900.48     2006.23    179.17 o 
 -25   1   4      335.29      400.69     43.67 o 
 -23   1   4      261.56      340.82     40.95 o 
 -21   1   4      245.79      220.28     34.88 o 
 -19   1   4    11456.36    12309.59    842.36 o 
 -17   1   4     6902.22     7027.65    379.64 o 
 -15   1   4       76.32       71.04     18.17 o 
 -13   1   4     1120.65     1128.13     75.70 o 
 -11   1   4     7105.92     7765.28    637.23 o 
  -9   1   4     9299.37     9915.84   1218.53 o 
  -7   1   4       22.47        8.72      9.68 o 
  -5   1   4     2243.65     2255.04    206.09 o 
  -3   1   4      310.82      305.43     28.98 o 
  -1   1   4      434.46      511.57     55.21 o 
   1   1   4       74.65       35.41     18.82 o 
   3   1   4        5.31       11.06     13.91 o 
   5   1   4      361.15      396.58     45.77 o 
   7   1   4    11573.97    10295.67   1287.50 o 
   9   1   4     2204.69     2156.00    334.92 o 
  11   1   4     1913.65     1714.46    217.72 o 
  13   1   4      554.13      594.26     92.41 o 
  15   1   4     3885.19     3353.03    624.23 o 
  17   1   4     2869.80     2804.19    468.92 o 
  19   1   4      264.99      290.31     74.67 o 
  21   1   4      119.65      119.15    105.58 o 
  23   1   4      354.83      365.64     81.48 o 
  25   1   4      802.42     1008.00    151.49 o 
  27   1   4       13.19       -2.91     41.44 o 
  29   1   4       10.29       37.43     49.65 o 
 -34   2   4        5.56       23.53     47.73 o 
 -32   2   4      228.83      297.42     77.32 o 
 -30   2   4       55.56       47.93     42.97 o 
 -28   2   4       85.16       62.69     33.38 o 
 -26   2   4      366.81      387.73     77.48 o 
 -24   2   4       24.14       53.54     29.11 o 
 -22   2   4        0.05        5.13     19.01 o 
 -20   2   4       23.74        8.89     12.33 o 
 -18   2   4      213.88      137.55     31.52 o 
 -16   2   4       30.24       28.92     22.31 o 
 -14   2   4     1835.06     1895.07    390.03 o 
 -12   2   4      384.15      361.52     82.19 o 
 -10   2   4      398.84      328.14     71.81 o 
  -8   2   4     1583.62     1536.86    359.13 o 
  -6   2   4     1780.13     1737.66    209.06 o 
  -4   2   4       17.44       16.84     12.89 o 
  -2   2   4     7814.01     7720.83    938.30 o 
   0   2   4     4869.95     4369.93    708.90 o 
   2   2   4       30.66       46.80     22.03 o 
   4   2   4     1437.90     1490.74    238.57 o 
   6   2   4     2192.89     2182.95    374.79 o 
   8   2   4     1030.21     1133.19    172.17 o 
  10   2   4      141.11      120.82     48.87 o 
  12   2   4      327.71      398.62     73.05 o 
  14   2   4       39.00       18.53     14.25 o 
  16   2   4      175.89      114.51     41.90 o 
  18   2   4        5.80       10.27     27.96 o 
  20   2   4      128.71      140.00     53.69 o 
  22   2   4       15.08       48.15     42.48 o 
  24   2   4        4.55       14.10     42.31 o 
  26   2   4        1.44        9.53     45.11 o 
  28   2   4        4.82        4.06     43.36 o 
 -31   3   4      105.12      104.05     66.10 o 
 -29   3   4        2.66       10.86     35.60 o 
 -27   3   4       49.48       48.24     37.52 o 
 -25   3   4        7.63       30.97     35.91 o 
 -23   3   4      142.00      136.76     66.33 o 
 -21   3   4       24.62        5.13     11.40 o 
 -19   3   4        9.46        6.69     33.82 o 
 -17   3   4       51.48       36.28     35.57 o 
 -15   3   4      182.49      159.29     46.08 o 
 -13   3   4      244.93      189.45     88.84 o 
 -11   3   4      154.29      171.33     74.66 o 
  -9   3   4      128.37      124.60     26.41 o 
  -7   3   4      236.83      248.16     74.51 o 
  -5   3   4      177.28      184.58     36.68 o 
  -3   3   4       27.75       28.92     21.13 o 
  -1   3   4       49.34       23.50     18.53 o 
   1   3   4       92.42       94.80     48.44 o 
   3   3   4     1663.99     1898.57    331.11 o 
   5   3   4       82.25       81.34     31.94 o 
   7   3   4      301.52      370.67     53.65 o 
   9   3   4        2.95        3.70     23.05 o 
  11   3   4        3.26       16.05     25.30 o 
  13   3   4       15.27       10.55     19.55 o 
  15   3   4       51.67       39.78     32.05 o 
  17   3   4       70.18       58.34     31.17 o 
  19   3   4       23.98      -19.46     33.60 o 
  21   3   4        2.97       25.84     37.60 o 
  23   3   4       15.48        5.64     36.33 o 
  25   3   4        0.37       -4.74     34.95 o 
 -28   4   4        0.87       -4.99     37.60 o 
 -26   4   4       29.81       52.61     41.52 o 
 -24   4   4        8.70       13.79     43.70 o 
 -22   4   4      154.69      246.32     93.84 o 
 -20   4   4        0.59       14.36     36.05 o 
 -18   4   4      100.69       69.09     31.49 o 
 -16   4   4       13.63       16.67     25.36 o 
 -14   4   4      216.09      271.91     89.99 o 
 -12   4   4        1.74       25.47     58.03 o 
 -10   4   4       31.83       24.29     24.97 o 
  -8   4   4      144.23      106.26     62.10 o 
  -6   4   4        4.96        0.87     30.72 o 
  -4   4   4        7.35       24.06     21.13 o 
  -2   4   4      299.58      283.64    124.29 o 
   0   4   4      227.84      267.09     79.69 o 
   2   4   4        9.09        6.21     25.56 o 
   4   4   4        0.02        3.05     21.69 o 
   6   4   4        4.45       14.22     29.00 o 
   8   4   4        1.22       18.31     20.34 o 
  10   4   4        8.98        9.99     28.69 o 
  12   4   4       74.83       73.44     40.03 o 
  14   4   4        1.88       -4.63     30.41 o 
  16   4   4      105.89       88.87     49.60 o 
  18   4   4       31.97       25.67     64.77 o 
  20   4   4       63.33       23.36     35.86 o 
 -15   5   4        7.46       27.05     34.95 o 
 -13   5   4        1.42       27.62     39.77 o 
 -11   5   4       32.07       28.29     34.05 o 
  -9   5   4       56.15       60.20     72.28 o 
  -7   5   4        0.14      -15.06     39.13 o 
  -5   5   4       83.98       95.98     44.15 o 
  -3   5   4        0.37       -1.04     26.49 o 
  -1   5   4       10.67        2.82     23.50 o 
   1   5   4       15.11       24.49     34.58 o 
   3   5   4       21.58       65.67     36.70 o 
   5   5   4        9.08       17.21     33.00 o 
   7   5   4       26.39       23.95     39.86 o 
 -39   1   5       22.44       66.38     47.03 o 
 -37   1   5       13.58        4.34     36.78 o 
 -35   1   5      819.77      955.39    610.57 o 
 -33   1   5       28.79        7.96     31.06 o 
 -31   1   5        2.21       42.17     31.45 o 
 -29   1   5       22.55       21.50     23.22 o 
 -27   1   5       44.10       56.31     28.38 o 
 -25   1   5      228.05      284.77     42.25 o 
 -23   1   5      524.31      525.49     56.56 o 
 -21   1   5       89.62       84.30     29.26 o 
 -19   1   5     2771.08     2803.43    101.83 o 
 -17   1   5      875.05      874.15     44.58 o 
 -15   1   5       21.56       11.96     11.14 o 
 -13   1   5     2870.09     2803.87    177.53 o 
 -11   1   5    11418.29    11866.24   1021.94 o 
  -9   1   5     2819.40     2604.79    297.43 o 
  -7   1   5       58.96      120.13     23.05 o 
  -5   1   5      653.16      704.45     38.02 o 
  -3   1   5     1128.80      967.91    127.08 o 
  -1   1   5      680.88      617.58     60.27 o 
   1   1   5        2.93       12.92     16.87 o 
   3   1   5     4425.04     4412.88    621.65 o 
   5   1   5       65.66       67.04     30.10 o 
   7   1   5      319.79      294.16     39.27 o 
   9   1   5        0.69        2.40     10.97 o 
  11   1   5      122.07       78.61     33.41 o 
  13   1   5      316.76      368.43     43.30 o 
  15   1   5       22.57       40.65     28.15 o 
  17   1   5      120.01       49.85     31.52 o 
  19   1   5       32.30       18.39     38.99 o 
  21   1   5      164.94      191.39     81.18 o 
  23   1   5      383.06      598.76    118.99 o 
  25   1   5      577.97      522.96     96.61 o 
  27   1   5      151.49      255.68     80.92 o 
 -36   2   5      252.75      144.08     51.27 o 
 -34   2   5       35.06       14.64     41.78 o 
 -32   2   5       79.46      111.44     63.00 o 
 -30   2   5       69.02       43.14     39.98 o 
 -28   2   5     1129.30     1315.10    190.74 o 
 -26   2   5      720.23      936.16    121.58 o 
 -24   2   5      132.14       95.45     62.16 o 
 -22   2   5      395.22      405.59     51.63 o 
 -20   2   5     1011.33     1139.80    159.71 o 
 -18   2   5     4236.28     4383.55    612.10 o 
 -16   2   5       11.03       20.85     23.36 o 
 -14   2   5      523.25      592.10    175.24 o 
 -12   2   5        1.22       22.51     23.89 o 
 -10   2   5       96.29       41.14     47.60 o 
  -8   2   5      437.31      465.71     88.84 o 
  -6   2   5       15.29       19.83     12.98 o 
  -4   2   5       76.92      114.04     25.08 o 
  -2   2   5     2808.50     2623.13    325.99 o 
   0   2   5     1904.50     1933.66    337.26 o 
   2   2   5        4.04       22.37     20.17 o 
   4   2   5       40.62        6.21     20.90 o 
   6   2   5     5756.27     6208.38    973.08 o 
   8   2   5     4765.28     4344.37    865.08 o 
  10   2   5      407.03      475.49     72.44 o 
  12   2   5      502.53      702.98    155.68 o 
  14   2   5      324.90      370.11    110.50 o 
  16   2   5      384.63      353.62    134.05 o 
  18   2   5        0.01        2.23     28.77 o 
  20   2   5       38.50       31.57     39.16 o 
  22   2   5       26.79       24.88     45.05 o 
  24   2   5       14.98       13.77     40.37 o 
  26   2   5        0.21      -17.24     40.06 o 
 -31   3   5       16.12       30.80     46.12 o 
 -29   3   5        1.68       39.04     47.64 o 
 -27   3   5        6.52      -16.16     35.46 o 
 -25   3   5        3.31       -3.41     46.52 o 
 -23   3   5      243.36      276.52    128.03 o 
 -21   3   5       21.10        8.91     29.03 o 
 -19   3   5      627.04      686.19    240.14 o 
 -17   3   5      263.54      228.71     78.68 o 
 -15   3   5       58.14       92.05     37.63 o 
 -13   3   5       60.06       42.74     25.73 o 
 -11   3   5     1725.80     2050.28    284.65 o 
  -9   3   5     3597.17     4582.31    783.61 o 
  -7   3   5        6.08       -2.00     11.14 o 
  -5   3   5       87.08       86.14     25.11 o 
  -3   3   5     1179.72     1311.83    250.59 o 
  -1   3   5     3732.12     4668.70    743.34 o 
   1   3   5        0.27       24.65     21.95 o 
   3   3   5       65.77       25.25     19.21 o 
   5   3   5       12.25       13.65     23.10 o 
   7   3   5        0.65       10.13     23.41 o 
   9   3   5       55.02       36.56     33.32 o 
  11   3   5       63.72       76.37     41.58 o 
  13   3   5       35.94       24.99     25.73 o 
  15   3   5      960.24      907.75    431.94 o 
  17   3   5      440.69      503.14     97.55 o 
  19   3   5       20.16       22.51     41.67 o 
  21   3   5       26.10       16.50     41.38 o 
  23   3   5      176.53      346.00     85.94 o 
 -28   4   5      137.52      121.26     48.84 o 
 -24   4   5       10.57       51.11     44.18 o 
 -22   4   5       12.65       -0.25     39.72 o 
 -20   4   5      108.46       62.32     78.52 o 
 -18   4   5       65.61       48.98     38.06 o 
 -16   4   5       45.50       25.50     38.37 o 
 -14   4   5      227.47      147.41     65.75 o 
 -12   4   5        3.76       -4.06     29.22 o 
 -10   4   5       36.89        8.10     35.69 o 
  -8   4   5       14.54       16.05     30.04 o 
  -6   4   5        0.23       13.85     26.18 o 
  -4   4   5       40.76       71.51     38.73 o 
  -2   4   5      570.48      519.91    216.28 o 
   0   4   5      211.81      233.67     89.37 o 
   2   4   5       23.13       26.91     23.36 o 
   4   4   5      122.97      170.22     61.45 o 
   6   4   5      238.53      293.22     79.41 o 
   8   4   5      315.48      298.36    127.45 o 
  10   4   5       30.82       17.77     31.45 o 
  12   4   5        0.50       15.29     35.88 o 
  14   4   5       52.17       31.45     37.55 o 
  16   4   5      120.71      161.35     60.60 o 
  18   4   5        0.34       14.10     41.95 o 
 -17   5   5       26.45       38.84     22.00 o 
 -15   5   5        2.04       15.68     39.97 o 
 -13   5   5        0.46       18.14     42.17 o 
 -11   5   5       52.99       42.82     35.91 o 
  -9   5   5       25.92       24.63     36.33 o 
  -7   5   5       16.91       23.89     23.81 o 
  -5   5   5       22.30        9.56     34.08 o 
  -3   5   5        9.58        6.74     19.66 o 
  -1   5   5        2.89       34.16     25.64 o 
   1   5   5       19.05       38.45     32.13 o 
   3   5   5       19.71       34.50     27.70 o 
   5   5   5        8.15       -1.02     42.74 o 
   7   5   5       15.40       67.17     50.97 o 
 -32   0   6      160.87      167.71     57.87 o 
 -30   0   6        3.73       17.66     29.03 o 
 -28   0   6     1083.48     1066.02    192.96 o 
 -26   0   6     2657.52     2906.11    429.01 o 
 -24   0   6      268.77      226.60     58.14 o 
 -22   0   6      301.51      314.63     95.71 o 
 -20   0   6     8123.11     8128.59   1233.75 o 
 -18   0   6    20914.17    21726.19   3379.33 o 
 -16   0   6      711.09      648.24    101.56 o 
 -14   0   6     4002.17     3972.75    229.30 o 
 -12   0   6     5455.94     5288.76    211.87 o 
 -10   0   6    18961.64    19847.53    527.83 o 
  -8   0   6       29.56       71.49     20.42 o 
  -6   0   6     2802.66     2971.92    322.67 o 
  -4   0   6        7.89       23.78     17.72 o 
  -2   0   6      111.57       88.43     24.92 o 
   0   0   6      162.49      177.96     41.71 o 
   2   0   6      736.86      749.13     87.28 o 
   4   0   6       21.71       34.08     22.48 o 
   6   0   6    12642.93    12230.61    886.06 o 
   8   0   6     3981.85     3928.63    314.19 o 
  10   0   6      778.36      735.18     65.89 o 
  12   0   6     1255.20     1354.43     75.50 o 
  14   0   6     1510.60     1623.90    110.45 o 
  16   0   6     2358.30     2378.98    132.49 o 
  18   0   6       35.38       57.21     53.74 o 
  20   0   6      491.61      711.99    127.40 o 
  22   0   6      222.04      184.43     72.07 o 
  24   0   6     1239.46     1408.78    898.39 o 
 -37   1   6      607.35      641.28     92.06 o 
 -35   1   6      552.97      452.85     86.33 o 
 -33   1   6       23.72       90.64     50.75 o 
 -31   1   6      448.19      402.70     80.93 o 
 -29   1   6      593.13      548.42    182.63 o 
 -27   1   6     1270.28     1431.76    222.99 o 
 -25   1   6       50.67       41.39     26.04 o 
 -23   1   6      584.56      584.39     51.28 o 
 -21   1   6        3.45       -2.85     14.95 o 
 -19   1   6      205.19      205.28     31.95 o 
 -17   1   6        4.08        2.60      9.96 o 
 -15   1   6       46.98       37.07     14.30 o 
 -13   1   6       19.14       25.16     13.34 o 
 -11   1   6     7557.22     7248.56    567.22 o 
  -9   1   6     6785.82     6694.90    525.36 o 
  -7   1   6      577.90      592.90     54.11 o 
  -5   1   6       53.74       88.62     25.31 o 
  -3   1   6     7777.75     7404.53    958.38 o 
  -1   1   6    14694.91    13969.86   1769.02 o 
   1   1   6      116.06      140.75     31.55 o 
   3   1   6        3.21       22.29     21.33 o 
   5   1   6     1352.92     1285.48    154.61 o 
   7   1   6     6834.96     6602.67    717.75 o 
   9   1   6        9.22        6.35     18.34 o 
  11   1   6       42.45       29.31     24.12 o 
  13   1   6        1.98       17.60     20.28 o 
  15   1   6        0.20       16.36     21.44 o 
  17   1   6       24.44       31.99     36.62 o 
  19   1   6      153.82      103.49     56.46 o 
  21   1   6      188.53      174.77     71.84 o 
  23   1   6      321.02      327.93     83.79 o 
  25   1   6      161.28       92.49     77.03 o 
 -36   2   6       74.13       49.48     45.56 o 
 -34   2   6       29.82        1.64     40.79 o 
 -32   2   6      200.09      216.34     67.52 o 
 -30   2   6        1.42       67.25     45.25 o 
 -28   2   6      695.91      722.83    116.43 o 
 -26   2   6       39.91       16.95     25.81 o 
 -24   2   6      114.23       66.70     39.73 o 
 -22   2   6      138.69      110.21     36.88 o 
 -20   2   6     1267.35     1438.08    145.90 o 
 -18   2   6      295.17      254.42     57.97 o 
 -16   2   6      228.04      207.37     49.25 o 
 -14   2   6        5.46       27.28     18.34 o 
 -12   2   6      241.85      239.31     51.31 o 
 -10   2   6     1745.92     1710.57    376.03 o 
  -8   2   6      290.22      292.21     35.11 o 
  -6   2   6       15.16       14.25     11.62 o 
  -4   2   6       32.05       38.51     23.02 o 
  -2   2   6      808.62     1001.80    129.26 o 
   0   2   6        0.05        8.38     19.61 o 
   2   2   6     1257.76     1449.95    215.49 o 
   4   2   6      971.25     1070.34    198.67 o 
   6   2   6       45.32       26.43     21.38 o 
   8   2   6      748.09      907.44    141.69 o 
  10   2   6      261.84      323.08     79.53 o 
  12   2   6       47.80       60.23     31.03 o 
  14   2   6      739.65      788.76    218.20 o 
  16   2   6     1455.66     1444.29    568.73 o 
  18   2   6       22.60       57.80     47.96 o 
  20   2   6        2.43       45.87     47.87 o 
  22   2   6       30.82       36.79     44.46 o 
  24   2   6       34.27       46.01     61.30 o 
 -31   3   6       44.39       57.27     46.63 o 
 -29   3   6        0.84       20.00     37.80 o 
 -27   3   6       46.83       83.73     49.99 o 
 -25   3   6        2.40      -14.67     34.73 o 
 -23   3   6      141.73       50.48     62.64 o 
 -21   3   6        1.10       22.20     24.99 o 
 -19   3   6       43.40       20.79     31.00 o 
 -17   3   6       24.38       24.63     21.44 o 
 -15   3   6     1256.86     1209.66    313.80 o 
 -13   3   6      168.01      194.95     51.10 o 
 -11   3   6       61.57       46.07     30.95 o 
  -9   3   6       66.34       46.75     32.22 o 
  -7   3   6       14.59       11.31     16.84 o 
  -5   3   6       11.73       28.89     22.06 o 
  -3   3   6      187.99      223.83     41.31 o 
  -1   3   6       66.18       57.13     32.16 o 
   1   3   6        8.19        7.56     18.19 o 
   3   3   6        2.49       11.57     24.37 o 
   5   3   6       21.28       38.34     32.95 o 
   7   3   6       21.56       16.16     23.87 o 
   9   3   6       92.41      127.69     45.37 o 
  11   3   6      247.96      195.59    108.87 o 
  13   3   6        2.04        2.60     29.28 o 
  15   3   6      141.81       48.59     37.02 o 
  17   3   6       10.75        0.90     35.57 o 
  19   3   6       40.23       70.72     50.19 o 
  21   3   6        0.04       43.98     60.14 o 
 -26   4   6        2.81       42.03     43.16 o 
 -24   4   6       76.79       61.28     47.06 o 
 -22   4   6       31.14       58.96     48.83 o 
 -20   4   6       28.80       19.18     35.06 o 
 -18   4   6        2.01        7.25     33.68 o 
 -16   4   6        1.35       23.33     36.78 o 
 -14   4   6       80.92       27.48     31.63 o 
 -12   4   6        4.83       23.39     25.16 o 
 -10   4   6       22.58        5.67     35.29 o 
  -8   4   6        0.79       26.12     24.46 o 
  -6   4   6      459.49      573.50    218.46 o 
  -4   4   6       15.62       18.56     30.07 o 
  -2   4   6       11.86        8.97     20.90 o 
   0   4   6        8.70       14.56     25.92 o 
   2   4   6      195.25      190.04    107.03 o 
   4   4   6        9.69        6.09     30.66 o 
   6   4   6      142.74      108.80     45.43 o 
   8   4   6      111.81       87.01     45.31 o 
  10   4   6        4.78        8.21     30.92 o 
  12   4   6        4.04        9.84     28.60 o 
  14   4   6       25.21       13.23     33.20 o 
  16   4   6       41.20       14.05     28.61 o 
 -17   5   6        7.85      -11.85     38.00 o 
 -15   5   6        9.33        7.70     20.34 o 
 -13   5   6        0.64       -6.23     39.69 o 
 -11   5   6       16.97        7.33     41.16 o 
  -9   5   6       19.08       17.15     30.04 o 
  -7   5   6       43.07       26.15     30.38 o 
  -5   5   6        2.58       -9.96     42.91 o 
  -3   5   6       80.69       83.59     44.01 o 
  -1   5   6       55.69      120.60     48.47 o 
   1   5   6        6.84       10.13     27.73 o 
   3   5   6        8.72       12.81     40.28 o 
   5   5   6        4.70       -6.46     37.04 o 
   7   5   6        3.63      -23.36     37.83 o 
 -35   1   7       26.49      -14.58     37.43 o 
 -33   1   7      215.45      168.46     60.70 o 
 -31   1   7       25.19       38.08     29.37 o 
 -29   1   7       98.66      118.89     96.46 o 
 -27   1   7      839.31      814.36    127.54 o 
 -25   1   7        4.73        3.44     24.12 o 
 -23   1   7      188.44      151.19     36.06 o 
 -21   1   7        0.59       18.65     21.75 o 
 -19   1   7     4857.03     4600.09    356.25 o 
 -17   1   7        0.04        5.05     11.11 o 
 -15   1   7      218.65      184.07     26.05 o 
 -13   1   7       52.46       80.94     23.98 o 
 -11   1   7      163.66      127.55     28.39 o 
  -9   1   7      826.14      844.59     64.11 o 
  -7   1   7      628.35      646.38     49.44 o 
  -5   1   7       74.75      104.33     29.57 o 
  -3   1   7     1719.80     1942.51    165.30 o 
  -1   1   7     2279.57     2321.38    277.22 o 
   1   1   7       30.53       30.95     19.97 o 
   3   1   7      864.98      892.90     72.94 o 
   5   1   7     2269.54     2308.85    294.39 o 
   7   1   7     2737.00     2851.20    179.56 o 
   9   1   7       47.39       22.77     23.08 o 
  11   1   7      374.03      439.16     60.58 o 
  13   1   7       25.00        9.20     27.70 o 
  15   1   7       32.55       37.89     34.90 o 
  17   1   7        1.17       36.64     43.55 o 
  19   1   7       34.53       36.62     41.72 o 
  21   1   7        0.66      134.92     72.50 o 
 -36   2   7      336.37      232.12     60.20 o 
 -34   2   7        7.28       -4.32     40.51 o 
 -32   2   7        1.49        1.78     37.09 o 
 -30   2   7       29.14       43.10     41.72 o 
 -28   2   7       25.68       38.45     33.29 o 
 -26   2   7       29.88       32.50     30.47 o 
 -24   2   7        7.15        1.04     25.02 o 
 -22   2   7        8.57       -9.93     24.99 o 
 -20   2   7     1069.97     1062.50    164.74 o 
 -18   2   7      579.43      696.88    171.86 o 
 -16   2   7      260.25      298.65     62.82 o 
 -14   2   7      455.18      525.78    100.46 o 
 -12   2   7     3026.46     3013.77    444.66 o 
 -10   2   7     8014.61     7676.64   1083.58 o 
  -8   2   7       21.94       32.22     18.96 o 
  -6   2   7      434.08      426.37     46.42 o 
  -4   2   7      277.16      255.92     54.05 o 
  -2   2   7     2833.61     2795.10    310.78 o 
   0   2   7       30.05       38.45     27.28 o 
   2   2   7      269.79      302.84     61.02 o 
   4   2   7       33.69       35.18     25.42 o 
   6   2   7        2.12       14.50     27.50 o 
   8   2   7       93.03       59.95     31.97 o 
  10   2   7       12.25       16.28     26.38 o 
  12   2   7       33.58       12.53     32.78 o 
  14   2   7      657.62      504.51    149.97 o 
  16   2   7      588.83      625.17    112.74 o 
  18   2   7       16.95      -19.46     37.26 o 
  20   2   7       77.72       82.74     85.54 o 
 -31   3   7      102.65       58.85     49.26 o 
 -29   3   7      387.84      593.94    101.86 o 
 -27   3   7      722.60     1059.77    173.10 o 
 -25   3   7       48.57       18.84     34.76 o 
 -23   3   7      354.62      339.50    155.51 o 
 -21   3   7      255.61      231.66    120.08 o 
 -19   3   7      482.94      575.82    193.69 o 
 -17   3   7       34.89       29.31     31.03 o 
 -15   3   7        0.55       25.87     26.32 o 
 -13   3   7       15.59       20.62     23.22 o 
 -11   3   7       18.45       24.40     28.97 o 
  -9   3   7        4.19       19.32     28.32 o 
  -7   3   7      205.18      208.99     76.11 o 
  -5   3   7        0.04        6.29     27.56 o 
  -3   3   7      664.25      922.59    156.68 o 
  -1   3   7      569.01      575.48     98.15 o 
   1   3   7        5.65       12.75     20.00 o 
   3   3   7      313.01      374.52     97.99 o 
   5   3   7      830.96      948.94    221.06 o 
   7   3   7     1618.42     2053.07    461.76 o 
   9   3   7       13.24       -1.33     34.36 o 
  11   3   7      127.83      129.53     52.00 o 
  13   3   7       85.35      100.35     44.35 o 
  15   3   7      426.45      298.77    447.88 o 
  17   3   7        9.95       24.63     67.25 o 
  19   3   7        0.23       71.71     46.71 o 
 -24   4   7        0.01       27.56     46.83 o 
 -22   4   7        5.48       15.32     32.19 o 
 -20   4   7      132.67       54.51     66.90 o 
 -18   4   7      266.52      172.42    136.44 o 
 -16   4   7        3.87        9.08     32.95 o 
 -14   4   7       17.85       48.52     33.74 o 
 -12   4   7      184.89      173.25     68.42 o 
 -10   4   7      366.85      345.63    137.54 o 
  -8   4   7       47.98       25.05     31.88 o 
  -6   4   7       65.28       55.97     55.60 o 
  -4   4   7      165.64      200.44     68.17 o 
  -2   4   7      398.67      385.28    181.97 o 
   0   4   7       39.26       45.39     30.47 o 
   2   4   7       10.63        2.20     28.15 o 
   4   4   7        2.37       -4.77     28.80 o 
   6   4   7        1.94       49.59     43.95 o 
   8   4   7        2.16       41.21     31.99 o 
  10   4   7        4.40       19.52     30.47 o 
  12   4   7        9.31        4.80     25.22 o 
  14   4   7       55.56       22.06     28.13 o 
  -5   5   7       16.50       23.13     38.76 o 
  -3   5   7       27.58       56.00     46.01 o 
  -1   5   7       43.09       35.83     51.51 o 
   1   5   7        3.39        9.45     49.87 o 
 -30   0   8      183.75      104.71     39.31 o 
 -28   0   8     1391.62     1301.81    289.00 o 
 -26   0   8      340.84      341.07    114.65 o 
 -24   0   8      149.44      161.00     41.84 o 
 -22   0   8      134.32      184.28     35.86 o 
 -20   0   8      788.65      745.46     65.69 o 
 -18   0   8      164.50      212.79     64.70 o 
 -16   0   8      567.90      609.39     80.66 o 
 -14   0   8      101.24       82.59     38.99 o 
 -12   0   8     3152.60     3167.14    112.47 o 
 -10   0   8    12067.24    12172.31    288.93 o 
  -8   0   8      602.26      655.15     64.72 o 
  -6   0   8     1616.47     1701.30    136.95 o 
  -4   0   8     3455.72     3500.15    517.85 o 
  -2   0   8    19938.48    19378.90   2117.34 o 
   0   0   8      111.93      122.43     53.64 o 
   2   0   8       81.11       27.00     29.74 o 
   4   0   8      401.24      371.66     52.62 o 
   6   0   8     8101.95     8198.87    177.53 o 
   8   0   8      156.08       98.39     37.27 o 
  10   0   8      307.04      293.07     86.39 o 
  12   0   8        2.51       30.63     34.89 o 
  14   0   8      376.64      420.87     83.21 o 
  16   0   8      156.76      165.09     70.43 o 
  18   0   8       84.44       82.69     44.72 o 
  20   0   8      160.89      121.80     69.83 o 
 -33   1   8        2.08        3.41     36.87 o 
 -31   1   8       37.79       13.09     36.90 o 
 -29   1   8      768.29      809.11    127.37 o 
 -27   1   8     1504.71     1476.97    170.96 o 
 -25   1   8        8.69        0.73     24.12 o 
 -23   1   8      168.27      201.39     43.34 o 
 -21   1   8     1863.08     1922.55    231.08 o 
 -19   1   8     6181.93     5924.53    471.67 o 
 -17   1   8       73.58      121.32     28.10 o 
 -15   1   8      378.19      367.06     52.82 o 
 -13   1   8      369.28      296.62     44.32 o 
 -11   1   8     7994.61     8098.87    426.82 o 
  -9   1   8      601.86      621.69     56.10 o 
  -7   1   8       59.60       56.85     27.28 o 
  -5   1   8       63.07       62.83     29.51 o 
  -3   1   8       70.86      111.44     37.21 o 
  -1   1   8       36.04       32.41     24.40 o 
   1   1   8        7.22       20.03     34.22 o 
   3   1   8      365.42      452.79     56.88 o 
   5   1   8     1552.23     1484.63    132.62 o 
   7   1   8     2389.09     2443.73    186.37 o 
   9   1   8       89.18       41.78     29.65 o 
  11   1   8      481.48      501.41     89.38 o 
  13   1   8      623.24      685.83     98.35 o 
  15   1   8     1851.26     2137.39    297.55 o 
  17   1   8        3.38       -7.11     38.59 o 
  19   1   8      164.07      161.19     66.08 o 
 -36   2   8      341.16      164.62     70.36 o 
 -34   2   8        0.01       29.56     46.94 o 
 -32   2   8      128.78      100.36     49.12 o 
 -30   2   8        3.46       -1.27     32.78 o 
 -28   2   8      806.07     1017.67    154.18 o 
 -26   2   8        0.37       20.25     30.97 o 
 -24   2   8      869.44      968.80    136.58 o 
 -22   2   8       28.78       39.69     36.42 o 
 -20   2   8        5.16       38.51     29.99 o 
 -18   2   8      309.68      268.07     97.49 o 
 -16   2   8      539.64      610.73     92.08 o 
 -14   2   8       16.93       27.50     27.11 o 
 -12   2   8      696.04      785.35    124.71 o 
 -10   2   8      335.59      341.72     76.33 o 
  -8   2   8       21.07       12.69     36.79 o 
  -6   2   8      182.31      204.61     48.71 o 
  -4   2   8      795.91      889.30    117.92 o 
  -2   2   8     1247.03     1211.15    232.96 o 
   0   2   8       47.57       65.79     31.09 o 
   2   2   8      250.98      281.96     68.44 o 
   4   2   8      187.64      159.60     43.57 o 
   6   2   8      577.58      511.04    106.87 o 
   8   2   8      180.33      149.89     57.90 o 
  10   2   8        9.18       20.90     31.51 o 
  12   2   8       10.60       47.96     49.20 o 
  14   2   8      275.67      136.84    212.98 o 
  16   2   8       27.43       29.20     42.23 o 
  18   2   8       22.16       62.37     45.08 o 
 -31   3   8      120.29      116.89     58.09 o 
 -29   3   8        3.91        7.08     39.94 o 
 -27   3   8       24.70       35.77     47.70 o 
 -25   3   8        0.01      -20.42     33.82 o 
 -23   3   8        2.49       18.98     34.95 o 
 -21   3   8        5.89       28.24     33.96 o 
 -19   3   8      102.52       59.30     34.98 o 
 -17   3   8        3.13        4.88     24.65 o 
 -15   3   8        2.89       20.96     21.55 o 
 -13   3   8        1.98       10.04     29.22 o 
 -11   3   8       17.00       29.11     27.48 o 
  -9   3   8        0.62       14.58     30.41 o 
  -7   3   8      672.96      792.26    166.28 o 
  -5   3   8       45.94       33.46     38.62 o 
  -3   3   8      167.25      153.75     88.43 o 
  -1   3   8        6.60       12.36     20.25 o 
   1   3   8      324.68      174.67    126.47 o 
   3   3   8       44.28       35.26     32.84 o 
   5   3   8       44.34       29.68     31.43 o 
   7   3   8       20.29       20.79     25.33 o 
   9   3   8       21.04        7.98     27.96 o 
  11   3   8        0.48       32.38     35.46 o 
  13   3   8        9.18       39.89     44.29 o 
  15   3   8       19.37       27.90     42.00 o 
 -22   4   8        8.21        9.06     32.81 o 
 -20   4   8        5.93       25.87     43.02 o 
 -18   4   8       34.59       44.57     44.18 o 
 -16   4   8      149.47      120.17     70.62 o 
 -14   4   8      150.60       82.27     57.95 o 
 -12   4   8       91.21       71.91     92.17 o 
 -10   4   8       70.74       77.36     43.78 o 
  -8   4   8       62.02       18.34     59.47 o 
  -6   4   8       43.04       29.85     30.69 o 
  -4   4   8       15.12       37.43     30.44 o 
  -2   4   8        0.12      -13.46     38.67 o 
   0   4   8        2.52      -15.01     32.67 o 
   2   4   8       31.91       34.81     49.73 o 
   4   4   8       21.55       38.82     40.14 o 
   6   4   8        2.59       -2.71     47.59 o 
   8   4   8        2.43        6.38     29.87 o 
  10   4   8       79.56        9.31     22.54 o 
 -33   1   9        8.52       10.04     32.21 o 
 -31   1   9      145.52      165.20     91.81 o 
 -29   1   9      207.51      205.76     63.55 o 
 -27   1   9        3.24       -1.95     30.18 o 
 -25   1   9      135.67      147.25     65.12 o 
 -23   1   9      213.97      196.12     44.92 o 
 -21   1   9      339.23      442.24     62.63 o 
 -19   1   9        1.04       27.59     27.95 o 
 -17   1   9      262.39      251.74     48.26 o 
 -15   1   9       88.03       56.14     28.81 o 
 -13   1   9      373.84      318.34     61.34 o 
 -11   1   9     3693.32     3738.30    205.18 o 
  -9   1   9      175.09      207.29     44.02 o 
  -7   1   9     2244.60     2408.18    148.58 o 
  -5   1   9       62.46       52.50     28.64 o 
  -3   1   9     1118.49     1281.00    112.79 o 
  -1   1   9      193.38      161.38     41.88 o 
   1   1   9        3.89       44.15     32.98 o 
   3   1   9      161.06      137.61     37.61 o 
   5   1   9       41.71       38.31     30.19 o 
   7   1   9       31.49       25.61     30.86 o 
   9   1   9       23.40       10.38     32.13 o 
  11   1   9        3.77      -11.62     31.03 o 
  13   1   9      486.91      519.55    104.70 o 
  15   1   9      612.85      753.55    128.09 o 
  17   1   9        1.61        6.43     42.20 o 
 -36   2   9       81.93      -11.06     44.07 o 
 -32   2   9      222.30      168.65     62.02 o 
 -30   2   9      110.82       60.09     58.80 o 
 -28   2   9     1929.60     2076.08    186.11 o 
 -26   2   9       36.00       51.57     43.02 o 
 -24   2   9        0.36        6.57     33.17 o 
 -22   2   9       49.28       58.68     40.91 o 
 -20   2   9     1276.18     1431.89    168.51 o 
 -18   2   9       73.41       72.05     43.25 o 
 -16   2   9       24.16       44.85     58.17 o 
 -14   2   9        7.84       15.04     30.52 o 
 -12   2   9        1.30        2.45     29.70 o 
 -10   2   9        3.91       13.77     21.66 o 
  -8   2   9      135.51      168.19     38.63 o 
  -6   2   9       26.40        9.31     20.85 o 
  -4   2   9     1128.49     1402.39    188.92 o 
  -2   2   9     1441.61     1641.33    307.65 o 
   0   2   9      106.17      100.55     42.26 o 
   2   2   9       32.36       39.78     27.90 o 
   4   2   9      808.71      884.37    176.59 o 
   6   2   9     2283.31     2664.57    333.35 o 
   8   2   9       80.42       79.16     45.00 o 
  10   2   9      359.43      286.24    109.62 o 
  12   2   9       32.06       61.33     44.83 o 
  14   2   9       72.00      131.61     99.76 o 
  16   2   9       10.79       12.10     40.42 o 
 -31   3   9       43.43       48.24     42.15 o 
 -29   3   9       43.48       44.04     50.67 o 
 -27   3   9        1.49       15.68     40.96 o 
 -25   3   9        0.37        8.97     36.33 o 
 -23   3   9       14.34       51.00     45.92 o 
 -21   3   9      219.79      154.97     61.49 o 
 -19   3   9     1189.15     1285.77    330.18 o 
 -17   3   9       35.10       49.99     35.63 o 
 -15   3   9       56.70       38.85     41.02 o 
 -13   3   9      406.68      598.29    183.59 o 
 -11   3   9     2242.66     2893.90    694.16 o 
  -9   3   9      143.62       99.23     42.97 o 
  -7   3   9       61.85       43.47     38.54 o 
  -5   3   9       87.09      105.12     49.99 o 
  -3   3   9      554.63      644.08    175.72 o 
  -1   3   9       44.80       25.53     27.84 o 
   1   3   9       54.28       31.43     31.54 o 
   3   3   9       36.19       56.19     44.18 o 
   5   3   9        5.44       24.80     38.84 o 
   7   3   9        0.70        8.80     34.39 o 
   9   3   9       10.97       39.27     35.60 o 
  11   3   9        1.01       15.23     37.07 o 
  13   3   9      102.85       38.40     34.31 o 
 -24   4   9       40.83       20.65     23.72 o 
 -22   4   9        3.70      -35.12     35.12 o 
 -20   4   9      188.60      184.64     71.44 o 
 -18   4   9       69.95       30.36     31.74 o 
 -16   4   9        3.87       13.54     32.13 o 
 -14   4   9       16.74       28.97     26.04 o 
 -12   4   9        5.92        5.95     35.40 o 
 -10   4   9        0.01       16.39     29.96 o 
  -8   4   9        4.73       -2.74     38.70 o 
  -6   4   9       16.77       28.72     39.80 o 
  -4   4   9       31.00       32.81     33.17 o 
  -2   4   9      188.51      155.89    117.97 o 
   0   4   9        3.78       15.23     25.92 o 
   2   4   9       13.52       15.12     30.66 o 
   4   4   9       53.38       65.34     36.00 o 
 -32   0  10      270.66      354.83     75.68 o 
 -30   0  10      614.96      657.75    110.28 o 
 -28   0  10     3106.15     3242.67    140.86 o 
 -26   0  10        0.40       41.02     34.16 o 
 -24   0  10      429.32      488.41     74.86 o 
 -22   0  10      799.93      732.29    143.35 o 
 -20   0  10     4013.72     3967.62    391.07 o 
 -18   0  10      311.56      336.10     65.17 o 
 -16   0  10      137.44      138.40     38.51 o 
 -14   0  10       67.14       49.03     37.10 o 
 -12   0  10     5943.44     5978.70    163.42 o 
 -10   0  10     2356.34     2207.26    100.36 o 
  -8   0  10     1773.65     1716.57    209.78 o 
  -6   0  10      106.34      129.76     40.06 o 
  -4   0  10        1.33       84.37     40.93 o 
  -2   0  10        1.59       18.70     29.93 o 
   0   0  10        7.61       30.44     30.64 o 
   2   0  10      872.66      832.77     77.89 o 
   4   0  10      792.37      911.76    124.00 o 
   6   0  10     1841.42     2002.09    197.95 o 
   8   0  10       16.18       31.31     36.90 o 
  10   0  10      514.86      732.01    119.27 o 
  12   0  10      610.61      635.76    112.82 o 
  14   0  10     2116.28     2570.90   1631.28 o 
 -33   1  10      119.02      122.95     51.24 o 
 -31   1  10       17.75       50.81     41.50 o 
 -29   1  10     1439.19     1393.86    183.15 o 
 -27   1  10      194.42      145.18     75.76 o 
 -25   1  10        0.93       53.40     41.21 o 
 -23   1  10       63.25       33.77     22.40 o 
 -21   1  10       66.65       75.41     42.80 o 
 -19   1  10       47.65       35.32     26.77 o 
 -17   1  10        0.35       14.50     17.38 o 
 -15   1  10       18.76       13.57     16.59 o 
 -13   1  10      832.29      882.45    104.73 o 
 -11   1  10     3135.48     3067.16    205.59 o 
  -9   1  10       25.21       64.04     34.30 o 
  -7   1  10       84.67      104.81     36.65 o 
  -5   1  10      931.72      970.87     80.73 o 
  -3   1  10     5265.79     5341.27    407.14 o 
  -1   1  10      521.22      643.62     73.27 o 
   1   1  10      118.57      117.54     45.76 o 
   3   1  10      155.14      139.78     49.01 o 
   5   1  10     1827.88     1805.43    182.36 o 
   7   1  10      428.82      433.01     92.27 o 
   9   1  10      109.23      140.67     56.51 o 
  11   1  10        0.74        1.66     37.35 o 
  13   1  10        9.95       -0.65     38.84 o 
  15   1  10       10.46       22.20     43.70 o 
 -34   2  10        0.06       79.52     64.23 o 
 -32   2  10      148.51      159.92     61.00 o 
 -30   2  10       15.96       31.76     37.72 o 
 -28   2  10       21.86       37.69     51.48 o 
 -26   2  10        9.37       -0.96     33.94 o 
 -24   2  10       59.63       51.03     31.12 o 
 -22   2  10       63.41       45.14     38.45 o 
 -20   2  10     2100.60     2215.58    341.69 o 
 -18   2  10      217.26      166.88     49.83 o 
 -16   2  10        1.33       -7.53     29.65 o 
 -14   2  10       12.69        5.84     33.29 o 
 -12   2  10     1149.11     1097.70    139.59 o 
 -10   2  10       78.42       24.86     27.42 o 
  -8   2  10      579.56      513.25     95.78 o 
  -6   2  10      305.30      273.00     61.07 o 
  -4   2  10       97.59       88.82     38.17 o 
  -2   2  10       25.15       25.64     32.98 o 
   0   2  10        9.62       11.62     32.84 o 
   2   2  10        4.04       30.55     32.92 o 
   4   2  10       83.77       85.34     47.71 o 
   6   2  10      187.45      150.54     54.99 o 
   8   2  10        3.26       20.23     26.71 o 
  10   2  10       31.73       12.21     39.41 o 
  12   2  10       33.02       90.61     53.94 o 
  14   2  10       96.19      103.93     47.37 o 
 -27   3  10        2.90        3.19     42.26 o 
 -25   3  10      184.19      156.34     60.89 o 
 -23   3  10       76.21       82.58     59.53 o 
 -21   3  10        9.46       29.87     37.24 o 
 -19   3  10       24.55       32.50     31.34 o 
 -17   3  10       73.62       71.83     54.90 o 
 -15   3  10      189.64      186.94     62.42 o 
 -13   3  10        0.00        7.53     31.68 o 
 -11   3  10       14.36       14.75     34.50 o 
  -9   3  10        3.38        9.31     32.86 o 
  -7   3  10       20.39       20.34     39.83 o 
  -5   3  10        0.40       38.00     30.35 o 
  -3   3  10       64.90       99.08     46.83 o 
  -1   3  10        7.10       12.98     24.40 o 
   1   3  10        1.05       24.94     28.01 o 
   3   3  10        0.73       22.82     33.57 o 
   5   3  10       18.71        8.41     32.75 o 
   7   3  10        0.14      -12.55     38.22 o 
   9   3  10       74.96       30.78     41.72 o 
  11   3  10       12.21       19.21     41.13 o 
 -22   4  10        1.76       27.45     37.69 o 
 -20   4  10       69.32       29.48     34.50 o 
 -18   4  10       29.17       25.05     42.65 o 
 -16   4  10        0.76      -19.41     41.04 o 
 -14   4  10        1.69       11.03     45.30 o 
 -12   4  10       27.69       41.55     50.66 o 
 -10   4  10        1.47       32.21     36.11 o 
  -8   4  10       49.81       58.57     50.61 o 
  -6   4  10       17.11       34.44     43.58 o 
  -4   4  10       50.45       43.95     33.20 o 
  -2   4  10      108.76      103.17     69.32 o 
   0   4  10       77.51       54.03     43.84 o 
 -33   1  11       87.63       78.09     52.95 o 
 -31   1  11       16.79       25.76     35.01 o 
 -29   1  11     1661.24     1513.38    128.68 o 
 -27   1  11       53.22        7.56     33.57 o 
 -25   1  11        2.69       26.04     33.91 o 
 -23   1  11        0.76       50.52     31.71 o 
 -21   1  11       91.14       64.52     44.32 o 
 -19   1  11       21.17       14.30     28.15 o 
 -17   1  11        3.55       12.64     31.90 o 
 -15   1  11       42.14       50.47     34.53 o 
 -13   1  11        5.94       -1.10     17.40 o 
 -11   1  11       10.79       13.26     14.73 o 
  -9   1  11      262.26      261.72     52.72 o 
  -7   1  11      561.74      640.77     73.52 o 
  -5   1  11      308.00      358.29     70.25 o 
  -3   1  11      416.21      445.29     80.53 o 
  -1   1  11        9.40       36.62     32.02 o 
   1   1  11      193.03      196.98     59.88 o 
   3   1  11      210.64      276.93     72.32 o 
   5   1  11      411.28      351.84     76.89 o 
   7   1  11      104.95      127.47     59.25 o 
   9   1  11      143.72       90.48     69.97 o 
  11   1  11       42.20      -11.17     47.84 o 
 -34   2  11        2.97        9.76     41.61 o 
 -32   2  11        6.13       -9.20     38.59 o 
 -30   2  11        2.58       -3.36     38.14 o 
 -28   2  11        2.92        7.33     54.36 o 
 -26   2  11       67.13       41.92     42.85 o 
 -24   2  11       46.44       27.65     30.66 o 
 -22   2  11      108.33       76.03     44.49 o 
 -20   2  11      962.11      898.77    159.07 o 
 -18   2  11      125.29      136.39     55.81 o 
 -16   2  11       24.27       58.31     49.90 o 
 -14   2  11       97.30      107.01     45.48 o 
 -12   2  11     2863.80     3122.58    375.28 o 
 -10   2  11      388.11      485.71     98.79 o 
  -8   2  11      174.60      115.49     48.56 o 
  -6   2  11      110.35      118.78     48.50 o 
  -4   2  11      452.13      329.74    117.66 o 
  -2   2  11      120.93      132.58     63.48 o 
   0   2  11       15.64       13.03     32.61 o 
   2   2  11        2.91       32.89     37.35 o 
   4   2  11        1.07       31.03     38.22 o 
   6   2  11        0.34       -9.25    503.38 o 
   8   2  11       38.29      -19.15     38.62 o 
  10   2  11        5.20       -0.99     35.51 o 
 -27   3  11       94.27       53.41     39.98 o 
 -25   3  11        0.72      -12.98     40.39 o 
 -23   3  11        4.94       13.00     26.60 o 
 -21   3  11      481.11      500.00    103.85 o 
 -19   3  11      381.11      433.38    103.89 o 
 -17   3  11       10.19       48.18     40.09 o 
 -15   3  11       25.31       18.00     30.83 o 
 -13   3  11        6.41       22.76     31.59 o 
 -11   3  11        0.01       33.26     40.28 o 
  -9   3  11        4.03       29.48     30.10 o 
  -7   3  11       31.72       38.37     37.04 o 
  -5   3  11      151.63       98.02     56.71 o 
  -3   3  11      770.15      761.53    267.88 o 
  -1   3  11      152.82      108.40     62.41 o 
   1   3  11        0.01       48.49     44.80 o 
   3   3  11       97.24       -4.80     47.65 o 
   5   3  11      446.80      110.45     82.14 o 
   7   3  11       36.02       -0.25     45.95 o 
 -34   0  12        2.35       36.70     43.02 o 
 -32   0  12      300.93      216.62     60.73 o 
 -30   0  12     1758.59     1975.28   1254.54 o 
 -28   0  12      803.02      829.58    124.80 o 
 -26   0  12       32.61       37.97     36.90 o 
 -24   0  12       46.36       31.48     36.96 o 
 -22   0  12        0.20       64.94     38.59 o 
 -20   0  12      526.56      445.58     96.16 o 
 -18   0  12        1.94       28.55     21.35 o 
 -16   0  12       20.70       -0.71     30.80 o 
 -14   0  12      340.44      350.51     86.93 o 
 -12   0  12     2539.84     2413.74    292.87 o 
 -10   0  12      296.71      350.21     67.23 o 
  -8   0  12       48.92       36.08     41.78 o 
  -6   0  12      330.21      367.75     71.26 o 
  -4   0  12     3527.70     3961.70    217.04 o 
  -2   0  12      674.16      619.68    112.44 o 
   0   0  12      364.67      390.74     89.05 o 
   2   0  12      269.48      298.34     71.37 o 
   4   0  12      696.56      766.12    125.48 o 
   6   0  12      498.59      523.92     86.24 o 
   8   0  12       94.47      137.90     62.57 o 
 -35   1  12        0.46       13.60     39.63 o 
 -33   1  12        0.17       17.43     40.73 o 
 -31   1  12       75.68       14.56     48.50 o 
 -29   1  12      571.80      575.58     96.21 o 
 -27   1  12       79.84       93.07     50.84 o 
 -25   1  12        1.51       24.01     28.66 o 
 -23   1  12       45.35       31.20     33.94 o 
 -21   1  12     2297.91     2583.87    313.66 o 
 -19   1  12      688.02      631.04    124.14 o 
 -17   1  12        4.26       22.76     30.44 o 
 -15   1  12       10.53       34.44     35.68 o 
 -13   1  12     1690.09     1771.55    191.37 o 
 -11   1  12     1033.57      945.48    137.01 o 
  -9   1  12       53.10       24.99     36.28 o 
  -7   1  12        0.07       23.92     32.58 o 
  -5   1  12        0.67       16.98     38.36 o 
  -3   1  12       17.22       16.02     35.29 o 
  -1   1  12        0.01       17.77     33.26 o 
   1   1  12      128.45       73.30     42.83 o 
   3   1  12      202.09      151.78     53.25 o 
   5   1  12      430.64      486.24    108.50 o 
   7   1  12       34.42       29.23     40.68 o 
   9   1  12       75.35       31.31     45.82 o 
 -30   2  12       21.12       40.93     51.71 o 
 -28   2  12        6.58        2.99     39.46 o 
 -26   2  12       32.00       46.29     49.71 o 
 -24   2  12       31.87       15.43     37.97 o 
 -22   2  12       23.02       19.15     33.82 o 
 -20   2  12      218.25      176.59     80.31 o 
 -18   2  12        1.61        8.89     30.24 o 
 -16   2  12       83.27      118.18     47.26 o 
 -14   2  12      104.64       84.92     43.65 o 
 -12   2  12      152.30      137.10     64.42 o 
 -10   2  12       21.62       12.13     29.11 o 
  -8   2  12      239.04      244.71     70.86 o 
  -6   2  12       95.89      147.44     64.47 o 
  -4   2  12      725.45      753.04    129.67 o 
  -2   2  12      374.13      436.48     91.05 o 
   0   2  12        0.98       37.46     51.40 o 
   2   2  12        0.05       34.78     41.41 o 
   4   2  12      237.67      150.37     75.62 o 
   6   2  12       56.95       40.60     41.16 o 
 -25   3  12        4.36       10.61     40.06 o 
 -23   3  12        4.34       22.60     37.91 o 
 -21   3  12       17.30      -21.66     42.65 o 
 -19   3  12        0.25       38.90     29.11 o 
 -17   3  12       17.88       23.22     46.38 o 
 -15   3  12        1.68       27.19     37.97 o 
 -13   3  12        6.70       27.33     50.32 o 
 -11   3  12        0.98       31.42     44.32 o 
  -9   3  12      152.30      188.22     73.33 o 
  -7   3  12      134.46      132.49     74.48 o 
  -5   3  12       43.48       41.64     30.83 o 
  -3   3  12      137.14       63.62     72.06 o 
  -1   3  12       16.86        7.42     41.38 o 
 -33   1  13       20.42       -0.65     39.41 o 
 -31   1  13        2.78       42.40     43.36 o 
 -29   1  13      101.99       87.32     52.05 o 
 -27   1  13       30.86       -4.68     69.76 o 
 -25   1  13        7.19       25.61     49.48 o 
 -23   1  13       16.16       25.30     34.61 o 
 -21   1  13      926.33      691.41    175.78 o 
 -19   1  13      196.22      198.53     60.16 o 
 -17   1  13       23.92       -4.03     38.70 o 
 -15   1  13        0.12        9.22     37.86 o 
 -13   1  13      699.34      614.46    109.90 o 
 -11   1  13      244.54      212.94     67.67 o 
  -9   1  13        0.75       -5.92     37.55 o 
  -7   1  13        0.19       36.53     38.90 o 
  -5   1  13       56.13       76.90     49.43 o 
  -3   1  13        1.09        1.95     36.70 o 
  -1   1  13       46.44       52.39     41.38 o 
   1   1  13       36.26       36.84     57.92 o 
   3   1  13        8.09       -8.74     38.70 o 
   5   1  13        3.05        2.65     38.19 o 
 -28   2  13      206.85      115.26     55.02 o 
 -26   2  13        6.05       25.22     26.23 o 
 -24   2  13        5.25       34.87     53.17 o 
 -22   2  13      129.38       83.71     53.15 o 
 -20   2  13      216.85      198.90     69.89 o 
 -18   2  13       17.51       23.44     41.16 o 
 -16   2  13        0.12       -4.20     37.66 o 
 -14   2  13        0.50       18.34     39.77 o 
 -12   2  13       11.38        8.18     44.40 o 
 -10   2  13       84.17       43.50     35.86 o 
  -8   2  13       86.24       77.22     50.19 o 
  -6   2  13       92.64       68.67     70.31 o 
  -4   2  13      809.66      958.22    157.72 o 
  -2   2  13      157.34      117.97     57.11 o 
   0   2  13       58.36       73.32     53.40 o 
   2   2  13       97.71       38.31     47.71 o 
   4   2  13      240.42      216.99     75.85 o 
  -7   3  13       34.46       52.16     48.86 o 
  -5   3  13      166.40      168.10     68.79 o 
 -26   0  14        2.47       33.17     48.15 o 
 -24   0  14       16.25       19.35     45.25 o 
 -22   0  14     1937.12     1923.12   1222.71 o 
 -20   0  14     1729.08     1572.83   1001.97 o 
 -18   0  14       76.70       94.57     50.67 o 
 -16   0  14        0.23       29.39     45.30 o 
 -14   0  14      635.11      613.30    111.10 o 
 -12   0  14     1106.11      879.74    288.01 o 
 -10   0  14        0.37       18.00     39.63 o 
  -8   0  14        1.00       32.21     38.82 o 
  -6   0  14       14.69       12.07     79.92 o 
  -4   0  14      101.99       73.75     64.41 o 
  -2   0  14       48.02        6.18     39.49 o 
   0   0  14       27.10       72.36     64.46 o 
   2   0  14      136.30       47.77     76.88 o 
 -27   1  14        0.02        3.10     42.00 o 
 -25   1  14        0.20       15.15     44.74 o 
 -23   1  14        1.64      178.62    110.52 o 
 -21   1  14        1.67       -3.44     43.98 o 
 -19   1  14        6.42      -21.81     44.01 o 
 -17   1  14       22.05       13.68     34.73 o 
 -15   1  14      130.32       98.33     59.08 o 
 -13   1  14      436.88      358.98     82.14 o 
 -11   1  14      201.65      129.40     51.58 o 
  -9   1  14        4.05       27.81     44.82 o 
  -7   1  14       81.83       49.60     41.10 o 
  -5   1  14     1027.26     1063.95    161.69 o 
  -3   1  14      629.15      778.46    106.07 o 
  -1   1  14       46.75       33.85     50.61 o 
   1   1  14       72.17       24.18    105.79 o 
 -26   2  14        0.97       -0.54     44.68 o 
 -24   2  14        0.00       39.44     36.70 o 
 -22   2  14      115.51       50.59     40.68 o 
 -20   2  14       24.72      -36.05     40.06 o 
 -18   2  14       20.45        4.46     45.76 o 
 -16   2  14        0.90       -0.45     30.63 o 
 -14   2  14      145.48      163.84     52.42 o 
 -12   2  14      119.01       82.64     44.29 o 
 -10   2  14        3.67       -3.58     29.25 o 
  -8   2  14        1.00        9.37     37.86 o 
  -6   2  14       13.73      243.90     60.42 o 
  -4   2  14      119.68       43.73     49.01 o 
  -2   2  14       29.54       47.56     50.58 o 
 -17   1  15       15.24        8.15     17.94 o 
 -15   1  15       10.19      -18.62     35.71 o 
 -13   1  15        3.77        5.92     44.82 o 
 -11   1  15        4.14        8.74     22.82 o 
  -9   1  15        1.61       28.94     34.87 o 
  -7   1  15       32.69      114.87     59.35 o 
                                                 
